# Supplementary material for: Profiling the role of microorganisms in quality improvement of the aged flue-cured tobacco
Source: BMC Microbiol. 2022 Aug 15;22:197. doi: 10.1186/s12866-022-02597-9 (PMC9377114; doi:10.1186/s12866-022-02597-9)
Supplement: Supplementary file 2 — Additional file 2: Table A1. Summary of differential compounds of UAFT and AFT. Table A2. V3-V4 16S rRNA sequence reads of microbiome in UAFT and AFT. Table A3. ITS1 sequence reads of microbiome in UAFT and AFT. Table A4. Alpha diversity of bacterial flora. Table A5. Alpha diversity of fungal flora. Table A6. Composition of bacterial metabolic pathways based on the first-level and second-level functions in the MetaCyc. Table A7. Composition of fungal metabolic pathways based on the first-level and second-level functions in the MetaCyc. Table A8. the taxonomic compositions and difference analysis of microbial community. Table A9. Summary of differential compounds of bioaugmentation with F4 and control group. [file 12866_2022_2597_MOESM2_ESM.xls]

## Sheet: Basic Information
Profiling the role of microorganisms in quality improvement of the aged flue-cured tobacco
Xinying Wu1,2,3, Wen Cai4, Pengcheng zhu1,4, Zheng Peng1,2, Tianfei Zheng 1,2, Dongliang Li4 Jianghua Li1,2, Guanyu Zhou 1,2, Guocheng Du1,5*, Juan Zhang1,2 *
1 School of Biotechnology, Jiangnan University, 1800 Lihu Road, Wuxi 214122, China
2Science Center for Future Foods, Jiangnan University,1800 Lihu Road, Wuxi, 214122, China
3School of Liquor and Food Engineering, Guizhou University, Guiyang 550025, China
4 Technical Research Center, China Tobacco Sichuan industrial Co., Ltd.,56 Chenglong Road, Chengdu 610000, China
5 The Key Laboratory of Carbohydrate Chemistry and Biotechnology, Ministry of Education, Jiangnan University,1800 Lihu Road, Wuxi, 214122, China
*Correspondence:
gcdu@jiangnan.edu.cn (D.G.C.), Tel.: +86-510-85918309
zhangj@jiangnan.edu.cn (Z.J.), Tel.: +86-510-85918309

## Sheet: TableA1 
		Table A1 Summary of differential compounds of UAFT and AFT
ID	Name	Compound class	Testing platform	CAS	Similarity	UFAT-1	UFAT-2	UFAT-3	UFAT-4	UFAT-5	UFAT-6	FAT-1	FAT-2	FAT-3	FAT-4	FAT-5	FAT-6	M1.VIPpred	P value
L188	2E,8E-dodecadienoic acid	Acids	POS		0.967894	0.0491064	0.0503199	0.0480019	0.0497326	0.0547515	0.0527133	0.0134103	0.0144002	0.00900154	0.0111674	0.0116013	0.0159776	1.6288	1.91579e-10
L218	3,6-Dihydronicotinic acid	Acids	POS	99-05-8	0.951562	0.0122376	0.0108657	0.0113691	0.0113782	0.0118814	0.0110438	0.0674009	0.0769168	0.0757577	0.070001	0.0681834	0.0678362	1.8991	3.17715e-12
L231	3-amino-2-naphthoic acid	Acids	POS	5959-52-4	0.970736	0.347397	0.352189	0.324687	0.320523	0.344903	0.331756	0.0917101	0.0885816	0.165319	0.129334	0.143556	0.139295	3.84163	2.76766e-08
L232	3-aminobenzoic acid	Acids	POS	99-05-8	0.970433	0.00186068	0.00181249	0.00188225	0.00210151	0.0018933	0.00196797	0.00647301	0.00701612	0.00791935	0.00713229	0.00718639	0.00726788	1.36648	1.19392e-11
L262	4-Amino-2-methylenebutanoic acid	Acids	POS	65370-67-4	0.838604	3.18959	3.05212	2.95379	3.1961	2.99768	3.15862	2.68533	2.31321	3.19238	2.11334	2.58803	2.71586	6.55151	0.0003425
L335	8-Oxo-9,11-octadecadiynoic acid	Acids	POS		0.966855	0.0289638	0.0286358	0.0308974	0.0300821	0.0296525	0.0285259	0.0575291	0.0572521	0.0656192	0.061307	0.0633739	0.0548983	1.30229	8.88206e-10
L460	Cryptochlorogenic acid	Acids	POS		0.870915	0.165115	0.171039	0.164472	0.168483	0.179038	0.175968	0.163222	0.15943	0.162256	0.161413	0.168561	0.165711	1.15109	0.000175475
L599	Isodomoic acid	Acids	POS		0.869279	0.0136344	0.0136492	0.0109059	0.0048721	0.0118325	0.00479992	0.0329925	0.0466596	0.0519464	0.0524308	0.0469948	0.0222697	1.32562	0.000113539
L637	Limonexic acid	Acids	POS	99026-99-0	0.990855	0.0011374	0.00110194	0.000967264	0.000929335	0.001057	0.00091814	0.000185011	0.000150225	0.000325006	0.000146848	0.000280217	0.000217189	1.3531	4.76158e-08
L684	Muramic acid	Acids	POS		0.807872	0.775739	0.833495	0.90574	0.919047	0.901515	0.937894	1.26449	1.3322	1.05276	1.15557	1.08794	0.934229	2.62654	0.0234637
L741	N-Succinyl-L-diaminopimelic acid	Acids	POS	26605-36-7	0.728269	0.12777	0.135854	0.140562	0.139184	0.131936	0.133632	0.114798	0.109291	0.144149	0.114879	0.125049	0.119349	1.20585	0.000200006
L920	Succinoadenosine	Acids	POS	143322-58-1	0.948953	0.00198983	0.0021779	0.00228648	0.00227715	0.0021707	0.00203881	0.00190879	0.00194911	0.00192903	0.00181819	0.00185742	0.00176145	1.16631	1.02426e-05
L609	Isotrinervidiol	Alcohols	POS		0.927424	0.0151274	0.0149113	0.0160872	0.0155693	0.0152794	0.0144668	0.062338	0.0618258	0.0511446	0.0551647	0.0459136	0.0594368	1.5261	1.30768e-07
L316	6-Gingerol	Alcohols	POS	23513-14-6	0.853322	0.00099652	0.0010255	0.00125788	0.00114242	0.00109279	0.00109231	0.00232025	0.00220435	0.00282884	0.00266591	0.00248662	0.00284053	1.13341	2.2166e-07
L426	Sphinganine	Alcohols	POS		0.97975	0.00153663	0.00159235	0.00147909	0.00174257	0.00163374	0.00175029	0.00195264	0.00186906	0.00218177	0.00182747	0.00217059	0.00180161	1.10261	0.0266776
L528	Erythrodiol	Alcohols	POS	545-48-2	0.840877	0.00263762	0.00263113	0.00303492	0.0028014	0.00211003	0.00263763	0.000767472	0.000615593	0.000758881	0.000573665	0.000704829	0.000547293	1.03695	2.25738e-08
L824	Phytosphingosine	Alcohols	POS		0.963323	0.00715588	0.00786213	0.00619808	0.00656083	0.00689504	0.0069314	0.00288139	0.00281656	0.00376163	0.00333208	0.00311809	0.00371736	1.05103	5.65621e-07
L879	Retinol	Alcohols	POS	68-26-8	0.989586	0.0253109	0.0251794	0.0221339	0.0232627	0.0234407	0.0230311	0.00983058	0.00938147	0.0083128	0.0103849	0.00796307	0.0106485	1.00882	1.71862e-08
L909	Spinochalcone	Alcohols	POS		0.991148	0.00357513	0.003816	0.00351586	0.00386787	0.00358223	0.00359957	0.00835886	0.00781662	0.00715521	0.00690191	0.00709512	0.00737874	1.35054	2.13086e-07
L810	Phenylacetaldehyde	Aldehydes	POS	122-78-1	0.986811	0.0579316	0.058916	0.0583992	0.0556332	0.0608403	0.0574235	0.023737	0.019769	0.0359162	0.0361403	0.0261507	0.0360369	1.42896	9.23021e-07
L4	(-)-Nicotine	Alkaloid	POS	54-11-5	0.983609	21.3335	20.6889	20.544	21.4571	19.4687	20.2958	18.2799	17.0188	2.62274	16.8533	18.236	16.289	17.7186	0.013119
L138	1-Palmitoylglycerophosphocholine	Alkaloid	POS		0.936715	0.146576	0.148897	0.170875	0.160046	0.151551	0.165662	0.104163	0.128725	0.11985	0.105	0.117709	0.117205	1.83927	7.38534e-07
L196	2-Hydroxynicotine	alkaloid	POS		0.961471	0.00498088	0.00457839	0.00460523	0.00479365	0.00479407	0.00465428	0.012911	0.0129813	0.013805	0.0172921	0.0180339	0.0122266	1.30966	2.83994e-06
L318	6-Hydroxynicotine	alkaloid	POS		0.957465	0.00761853	0.00707986	0.00748985	0.00764467	0.00711345	0.00699112	0.00336747	0.00630679	0.00578036	0.00339922	0.00290325	0.00571827	1.11978	0.000269971
L385	Ammothamnine	alkaloid	POS	16837-52-8	0.969527	0.00739932	0.00755984	0.00907729	0.0084309	0.00614415	0.00611713	0.0055079	0.00470542	0.0058266	0.0042456	0.00496734	0.00421895	1.14243	0.000224545
L388	Anatabine	alkaloid	POS	2743-90-0	0.973089	1.06956	1.12562	0.733215	0.759045	0.724572	0.702766	0.606905	0.597396	0.696467	0.697722	0.749233	0.545896	3.47786	0.0178962
L446	Choline	alkaloid	POS	62-49-7	0.999829	0.796487	0.769244	0.864044	0.842979	0.812758	0.82699	0.834432	0.790364	0.847381	0.804155	0.794029	0.731958	2.36188	6.08574e-05
L457	Cotinine	alkaloid	POS	486-56-6	0.999924	0.11623	0.112203	0.104836	0.104365	0.102556	0.0971593	0.0687527	0.0673043	0.0746679	0.067389	0.0698538	0.067968	1.68027	1.0384e-06
L516	Eletriptan	alkaloid	POS		0.847663	0.00190112	0.00201117	0.00124298	0.0011463	0.00102631	0.000948241	0.000491235	0.000949581	0.000501921	0.000654151	0.000591542	0.000343634	1.07098	0.00330393
L540	Flazine	alkaloid	POS		0.825138	0.0280562	0.0284177	0.0256116	0.0250856	0.0235268	0.0226369	0.0921948	0.103443	0.124015	0.107296	0.124271	0.107087	2.23422	8.448e-09
L577	Heliotrine	alkaloid	POS	303-33-3	0.950447	0.00172543	0.00170334	0.00138897	0.00129437	0.00125671	0.00115194	0.00326251	0.00296744	0.00321467	0.00289641	0.00299761	0.00288344	1.33681	1.17863e-06
L736	Nornicotine	alkaloid	POS	494-97-3	0.966421	0.166323	0.153357	0.165373	0.17796	0.152392	0.17038	0.119782	0.09326	0.156777	0.11688	0.136972	0.120217	1.78228	5.05268e-05
L831	Pilosine	alkaloid	POS		0.976844	0.00257769	0.00360649	0.00265133	0.00267406	0.00266945	0.00296134	0.0040925	0.00592693	0.00644	0.00264062	0.00625781	0.00626584	1.04615	0.00981613
L885	Ritodrine	alkaloid	POS	26652-09-5	0.746812	0.00228981	0.00228488	0.00227322	0.00250471	0.0024153	0.00251736	0.00180205	0.00181365	0.00191464	0.00172985	0.00187347	0.00186006	1.31131	4.26831e-09
L896	Scopoletin	alkaloid	POS	92-61-5	0.730357	4.32063	2.80763	4.39225	3.8	3.15695	3.08117	4.08203	4.42844	4.60522	4.27076	4.24279	3.93855	1.22228	0.000117959
L906	sn-glycero-3-Phosphocholine	alkaloid	POS		0.99777	0.196052	0.216781	0.224058	0.22458	0.226535	0.240994	0.326713	0.312782	0.2584	0.305374	0.262776	0.258614	1.34767	0.0135717
L935	Theaspirane	Alkanes	POS	36431-72-8	0.994442	0.0204611	0.0181318	0.0225188	0.0214592	0.020754	0.0218035	0.0178343	0.0195112	0.0183925	0.0176972	0.0168752	0.0177397	1.07023	1.10176e-05
L49	1,2-Bis(4-nitrophenyl)ethane	Alkenes	POS	736-30-1	0.905772	0.000234566	0.000176187	0.000169679	0.000229967	0.000189125	0.000218051	0.0101868	0.0124114	0.0119261	0.0101404	0.0113177	0.0106083	1.26755	3.65428e-11
L134	1-Naphthylamine	Amine	POS	25168-10-9	0.994257	0.168604	0.176095	0.119256	0.123333	0.120465	0.114073	0.0898644	0.110058	0.125797	0.127305	0.15003	0.0819172	1.11133	0.0602737
L173	25-Hydroxy-6,19-dihydro-6,19-ethanovitamin	Amine	POS		0.730487	0.77538	0.72798	0.650307	0.899584	0.855543	0.569803	0.743661	1.01865	0.999903	0.777569	0.916269	0.803689	1.03099	0.443321
L465	D-Asparagine	Amine	POS	2058-58-4	0.987009	0.13313	0.133081	0.123957	0.118457	0.126799	0.130679	0.0933717	0.0888632	0.108399	0.122747	0.107641	0.0956801	1.43338	0.000155745
L475	desethyletomidate	Amine	POS	7036-56-8	0.871429	0.0269022	0.026988	0.0265464	0.0270111	0.0289496	0.0283342	0.0999958	0.102214	0.118444	0.103613	0.112904	0.106285	2.17943	1.03209e-11
L496	Dihydrolysergic acid amide	Amine	POS		0.738353	0.00387775	0.00403704	0.00273626	0.00391764	0.00378874	0.00359791	0.123908	0.126157	0.131862	0.12798	0.128428	0.111416	2.7331	7.90879e-14
L526	Erucamide	Amine	POS	112-84-5	0.957341	0.412009	0.44368	0.197963	0.643814	0.412958	0.467	0.614332	0.614801	0.535209	0.595788	0.704185	0.651469	2.29721	0.0492229
L728	N-Methyltryptamine	Amine	POS	61-49-4	0.870502	0.0101482	0.0105388	0.0105539	0.00977325	0.00908038	0.00894032	0.00745048	0.00772978	0.00933002	0.00743949	0.00851	0.00682073	1.13976	0.000199423
L748	O-Geranylvanillin	Amine	POS		0.982177	0.0029209	0.00320104	0.00347961	0.00347383	0.00118286	0.0032864	0.00514844	0.00508456	0.00458034	0.0046802	0.00458325	0.00464931	1.16849	0.00349006
L754	Oleoyl Ethyl Amide	Amine	POS	85075-82-7	0.782493	0.00251032	0.00258242	0.00252411	0.00256873	0.00248555	0.00260375	0.00534672	0.00491168	0.00625505	0.00534772	0.0060687	0.00565829	1.21211	2.88849e-08
L809	Phenisopham	Amine	POS	57375-63-0	0.871041	0.109411	0.111168	0.106716	0.108763	0.101851	0.100486	0.0886638	0.0826739	0.091508	0.0808386	0.092257	0.0815216	1.33741	8.04241e-06
L846	Proacacipetalin	Amine	POS	66871-89-4	0.781413	0.277402	0.277807	0.252287	0.283263	0.271115	0.28061	0.423156	0.349414	0.363791	0.319804	0.347659	0.322154	1.48831	0.0106866
L887	S-(3-Methylbutanoyl)-dihydrolipoamide	Amine	POS		0.836992	0.0128204	0.00875074	0.0107522	0.0103888	0.0101955	0.0116103	0.0330315	0.0282446	0.0306748	0.0276795	0.0263802	0.029076	1.01772	3.53897e-08
L950	Tyramine	Amine	POS	51-67-2	0.984236	0.00707578	0.00702427	0.00723771	0.00678753	0.00746156	0.00751629	0.00318141	0.00310693	0.00462306	0.0044562	0.0043526	0.00451603	1.08011	2.45267e-07
L700	N6-Carbamoyl-L-threonyladenosine	Amino acid	POS		0.978169	0.00472403	0.00463789	0.00464378	0.00455326	0.00487423	0.00457108	0.0041952	0.00375879	0.00430698	0.00412634	0.00394641	0.00423219	1.21851	1.01774e-05
L305	5-oxo-L-Proline	Amino acid	POS	98-79-3	0.970731	0.0854936	0.0760091	0.0635199	0.0559958	0.0642073	0.0770481	0.0871967	0.114692	0.159824	0.13454	0.122244	0.120369	1.52143	0.0014674
L376	Alpha-methylphenylalanine	Amino acid	POS		0.997902	0.032212	0.028226	0.0245637	0.0606216	0.035431	0.0304038	0.132689	0.141351	0.0922139	0.111632	0.260042	0.133012	2.32005	0.00157834
L565	Glutamate	Amino acid	POS		0.952893	0.0687774	0.0714485	0.0741356	0.0739837	0.0813603	0.0819323	0.0593945	0.0544105	0.0677363	0.0678383	0.0655455	0.0641713	1.04792	3.78503e-05
L683	m-Tyrosine	Amino acid	POS	60-18-4	0.979119	0.00363354	0.00361356	0.00361531	0.00341939	0.00400327	0.00354684	0.00252384	0.00261055	0.0026227	0.00255311	0.00265472	0.00236377	1.33096	2.01588e-07
L716	Neuraminic acid	Amino acid	POS		0.795002	0.0681636	0.0679391	0.0625231	0.0662244	0.0746289	0.0786199	0.0855225	0.110801	0.089787	0.0992351	0.0957173	0.0844095	1.18244	0.00509181
L742	O-Benzyl-l-serine	Amino acid	POS		0.984936	0.00324466	0.00184507	0.00265103	0.00245336	0.00283548	0.00271585	0.00441573	0.00524374	0.00464904	0.0045957	0.00414149	0.0054988	1.2724	0.000125237
L893	Sarcosine	Amino acid	POS	107-97-1	0.987208	0.113381	0.105398	0.125989	0.124392	0.120995	0.12116	0.0543373	0.0507392	0.0620238	0.0549955	0.057553	0.0553522	2.13687	1.76463e-11
L959	Valine	Amino acid	POS	72-18-4	0.999722	0.196457	0.215674	0.214729	0.220318	0.233244	0.222729	0.200109	0.199758	0.182198	0.231986	0.206071	0.203602	1.28893	0.00326042
L364	Albendazole-gamma-hydroxysulphone	Benzenoids	POS		0.928709	0.016021	0.0158069	0.0203361	0.0188644	0.0196103	0.0192634	0.0608126	0.063192	0.0635004	0.0434012	0.0603732	0.0733438	1.53992	2.34413e-06
L694	N,N'-Diacetylbenzidine	Benzenoids	POS	613-35-4	0.997749	0.0357249	0.0336983	0.0350659	0.0337226	0.0340285	0.0331522	0.0852318	0.0832191	0.0776351	0.0709686	0.0760465	0.0721285	1.54925	3.08214e-08
L11	(+)-Myrtenyl formate	Esters and lactones	POS	72928-52-0	0.843028	0.0258534	0.025809	0.0263426	0.0249307	0.0253344	0.0244865	0.0577148	0.0651392	0.0723607	0.0625345	0.0634957	0.0628628	1.47277	7.19575e-10
L370	Allyl cinnamate	Esters and lactones	POS	56289-56-6	0.998455	0.00859279	0.00856479	0.00895617	0.00937557	0.00886574	0.00922476	0.00994259	0.00956647	0.010568	0.00999503	0.0101286	0.00971092	1.07099	0.0978773
L427	Cafestol acetate	Esters and lactones	POS		0.998302	0.00720214	0.00110032	0.00127693	0.00137396	0.000927305	0.00781396	0.00854262	0.0085513	0.00767498	0.00808388	0.00726703	0.00866379	1.03784	0.0128957
L488	Dicyclohexyl phthalate	Esters and lactones	POS	84-61-7	0.998655	0.00700754	0.00646578	0.00800253	0.00534712	0.00519657	0.0050897	0.00872391	0.0085518	0.0138198	0.00864138	0.0109173	0.00908051	1.05805	0.00811903
L567	Glycolithocholic acid ethyl ester	Esters and lactones	POS	100929-89-3	0.77609	0.0125162	0.0119528	0.0106849	0.00939865	0.0119501	0.0127392	0.0181476	0.0144148	0.0164366	0.0153613	0.0187652	0.0151888	1.19762	0.00373328
L596	Isoalantolactone	Esters and lactones	POS	470-17-7	0.840003	0.0110522	0.00944089	0.00813973	0.00740302	0.00822871	0.00758523	0.0208103	0.0199261	0.0298732	0.0218631	0.0255553	0.0211047	1.2934	4.33167e-06
L636	L-Glutamate methylester	Esters and lactones	POS		0.944356	0.0255229	0.0247815	0.0248443	0.0260323	0.0237931	0.0242031	0.0289258	0.0286647	0.0350808	0.0319707	0.0326511	0.0285865	1.18222	0.00390679
L669	Methyl acetoacetate	Esters and lactones	POS	105-45-3	0.99488	0.0695046	0.0662083	0.0699716	0.0721017	0.0628656	0.0665178	0.016025	0.0556656	0.0594681	0.054831	0.0597793	0.051507	1.05569	0.00443361
L740	n-Propyl carbamate	Esters and lactones	POS	627-12-3	0.946478	0.0709638	0.0696531	0.0759947	0.0783639	0.080421	0.0798925	0.0294688	0.025974	0.0375501	0.0307863	0.0337144	0.0325452	1.77914	8.18313e-11
L830	Picrasin	Esters and lactones	POS		0.999427	0.050983	0.0551533	0.0627445	0.0651607	0.0552069	0.0553882	0.114525	0.0840083	0.11353	0.0781782	0.112643	0.113971	1.44352	0.000258909
L857	Putative Alantolactone	Esters and lactones	POS		0.929226	0.0229743	0.0221356	0.0199098	0.0189577	0.0201033	0.0176182	0.0308769	0.0291849	0.043654	0.0295064	0.0370056	0.0295126	1.16903	0.00105525
L880	Retinyl ester	Esters and lactones	POS		0.968652	0.0302291	0.0291812	0.0273524	0.027271	0.02942	0.0286889	0.0236237	0.0249863	0.0216618	0.0230446	0.0185318	0.0226325	1.22536	4.09944e-05
L88	14S-HpDHA	Esters and lactones	POS		0.830658	0.0798779	0.0814661	0.0722605	0.0862104	0.0910669	0.0946725	0.0405025	0.0400238	0.038962	0.0371783	0.0346826	0.036897	1.81724	2.38345e-08
L119	19(R)-hydroxy-PGE1	Esters and lactones	POS	64625-55-4	0.901748	0.0439784	0.044467	0.0431486	0.0446482	0.0570191	0.0546006	0.0343268	0.0371111	0.0345975	0.0354311	0.0286694	0.0356474	1.00813	8.17721e-05
L656	LysoPC(18:2(9Z,12Z))	Esters and lactones	POS		0.922795	0.045927	0.0398852	0.0392611	0.0394335	0.037781	0.0384487	0.0210258	0.023811	0.0281838	0.018586	0.0194605	0.0204081	1.14637	1.00591e-06
L673	Methyldopate	Esters and lactones	POS		0.846402	0.00222697	0.0210926	0.0204604	0.00133712	0.00170931	0.00225486	0.0309839	0.0261901	0.0298033	0.0332713	0.0301489	0.0277999	1.00884	0.00127277
L765	PA(15:1(9Z)/0:0)	Esters and lactones	POS		0.987399	0.0142697	0.015051	0.0149487	0.0167311	0.0243331	0.023903	0.0506329	0.0434691	0.0551088	0.0431689	0.0433457	0.0439549	1.25122	1.45703e-06
L777	PC(18:1(6Z)/0:0)	Esters and lactones	POS		0.718435	0.0755874	0.0738237	0.0627728	0.0575767	0.071449	0.0604477	0.045151	0.0466908	0.0401687	0.0404212	0.0316084	0.0424115	1.35521	5.70091e-05
L401	Artemisene	Flavonoids	POS		0.938786	0.340137	0.34018	0.311881	0.309835	0.343578	0.329663	0.278382	0.314992	0.213422	0.253069	0.209109	0.259532	2.38979	0.00043912
L498	Dihydropanaxacol	flavonoids	POS	113122-25-1	0.79624	0.00231178	0.00115012	0.00279256	0.00141627	0.00274866	0.00266461	0.0237511	0.021217	0.0188945	0.0198421	0.0179613	0.0200355	1.03886	5.19415e-09
L525	Erogorgiaene	flavonoids	POS		0.986305	0.695379	0.708484	0.654774	0.643596	0.697616	0.673481	0.565805	0.642771	0.434089	0.494323	0.442407	0.507702	3.55207	0.000218076
L861	Quercetin	flavonoids	POS	117-39-5	0.753365	0.186611	0.191837	0.195886	0.198505	0.186273	0.197347	0.155435	0.160343	0.170331	0.172448	0.163465	0.170023	1.67133	3.19004e-07
L638	Linamarin	Glycosides	POS		0.908246	0.104021	0.109988	0.119908	0.121277	0.116547	0.117838	0.158893	0.180729	0.180076	0.156999	0.167554	0.170458	1.59437	1.93841e-06
L660	Mahaleboside	Glycosides	POS		0.914919	0.0586593	0.0588059	0.0565256	0.0579374	0.0590849	0.0582647	0.118003	0.123871	0.104031	0.119286	0.114006	0.126866	1.7833	2.81379e-07
L617	kaempferol-3-O-hexoxyl-hexoside	Glycosides	POS		0.827139	0.747806	0.796665	0.782108	0.798671	0.741206	0.803406	0.623807	0.643087	0.692268	0.70329	0.677723	0.699376	3.26294	6.64164e-06
L900	Semilepidinoside	Glycosides	POS		0.808114	0.012303	0.011897	0.0111017	0.01216	0.0130252	0.0122974	0.00493003	0.00602203	0.002196	0.0019724	0.00178829	0.00121859	1.32031	7.54593e-07
L941	Trans-Zeatin-o-glucoside	Glycosides	POS		0.96264	0.00478639	0.00486558	0.00478521	0.00498458	0.0042561	0.00427749	0.00329232	0.00303329	0.00344971	0.00317714	0.00341431	0.00327127	1.31265	2.22583e-06
L206	2-Pyrrolidinone	Hexacyclic compounds	POS	616-45-5	0.99936	0.0118446	0.0115093	0.0120156	0.0115364	0.0116621	0.0114104	0.0234693	0.0244724	0.0248097	0.0223136	0.0243793	0.0247181	1.21216	5.8745e-10
L139	2-(1-Pentenyl)furan	Hexacyclic compounds	POS	81677-78-3	0.997773	0.0135906	0.013148	0.0127663	0.0130402	0.0140255	0.0128011	0.0273416	0.0271201	0.0298361	0.0270882	0.0277739	0.0284658	1.2059	6.33426e-11
L140	2-(2-Aminoethyl)indole	Hexacyclic compounds	POS	496-42-4	0.987892	0.919478	0.911869	0.857464	0.882024	0.825012	0.790246	0.657654	0.667882	0.856219	0.690535	0.738623	0.616087	3.64023	0.000170489
L153	2,4-Dimethyloxazole	Hexacyclic compounds	POS	1938830	0.911103	0.0732988	0.0780023	0.0723879	0.0719709	0.057536	0.0735336	0.183894	0.143311	0.182545	0.188101	0.165346	0.19839	2.39375	8.01635e-07
L192	2-Hydroxy-4,7-dimethoxy-2H-1,4-benzoxazin-3(4H)-one	Hexacyclic compounds	POS	149182-67-2	0.759003	0.00940341	0.0104458	0.0114477	0.0120193	0.00916562	0.010243	0.0311353	0.0318709	0.0356394	0.0280215	0.0328609	0.0355047	1.128	1.13926e-08
L202	2-Methylindole	Hexacyclic compounds	POS	95-20-5	0.900941	0.379775	0.369867	0.35099	0.347545	0.335037	0.32309	0.419852	0.281554	0.352483	0.271847	0.277988	0.255768	1.78562	0.0244836
L252	3-Pyridinemthanol	Hexacyclic compounds	POS		0.984622	0.00439242	0.00369598	0.00284465	0.00330413	0.00488273	0.00422437	0.00852088	0.0103041	0.0126151	0.0109671	0.0119129	0.00961209	1.32963	1.57071e-06
L271	4-Hydroxyquinoline	Hexacyclic compounds	POS	611-36-9	0.999321	0.0135645	0.013827	0.0128665	0.0127765	0.0142137	0.0133506	0.00425491	0.00416651	0.00687402	0.00443455	0.00633082	0.00476651	1.34876	1.58265e-08
L549	Furodysinin	Hexacyclic compounds	POS		0.97356	0.0279364	0.0281867	0.0296161	0.0288245	0.0273971	0.0268882	0.00956038	0.00902127	0.0229608	0.00940277	0.010889	0.00864614	1.05312	4.66441e-06
L586	Idazoxan	Hexacyclic compounds	POS	79944-58-4	0.971275	0.50648	0.506902	0.465399	0.452115	0.498326	0.475276	0.128726	0.125496	0.238294	0.184942	0.204452	0.194589	4.61303	4.54423e-08
L591	Indoline	Hexacyclic compounds	POS	496-15-1	0.990407	0.12281	0.115801	0.117909	0.119681	0.105985	0.11557	0.101801	0.0910527	0.103602	0.0962848	0.10302	0.0885085	1.3284	1.54887e-05
L795	Perlolyrine	Hexacyclic compounds	POS		0.960662	0.00519273	0.00547066	0.00469476	0.00471567	0.0045616	0.00455722	0.0347144	0.036691	0.0426964	0.0376561	0.0408301	0.0404251	1.43515	3.24725e-11
L867	Quinoline	Hexacyclic compounds	POS	91-22-5	0.989714	0.0883764	0.0860718	0.126174	0.0828434	0.0791298	0.0757225	0.0642489	0.0672504	0.0852667	0.0652872	0.0654414	0.0605108	1.18385	0.0058604
L20	(3R,8E)-3-Hydroxy-5,8-megastigmadien-7-one	Ketones	POS	35734-61-3	0.796028	0.0223477	0.0211888	0.0220308	0.0221001	0.021578	0.0213867	0.0258293	0.0262044	0.0282151	0.0270991	0.0254211	0.0264558	1.21691	0.000132822
L24	(6E,8E)-4,6,8-Megastigmatriene	Ketones	POS		0.825307	0.0144599	0.0132459	0.0145406	0.0140873	0.0100107	0.0151645	0.00714928	0.00822743	0.00587112	0.0136903	0.00163472	0.00705485	1.03302	0.00169267
L31	(E)-4-Hepten-2-one	Ketones	POS	36678-43-0	0.794532	0.00950138	0.0095189	0.00930075	0.00894558	0.00991906	0.00970932	0.00775543	0.00900519	0.00612167	0.00706388	0.00596258	0.007325	1.14655	0.000172715
L238	3-Hydroxy-beta-ionone	Ketones	POS		0.912118	0.0291073	0.0309445	0.0296692	0.0273478	0.0279134	0.0283318	0.0133437	0.013912	0.0175335	0.0152804	0.0145328	0.0157825	1.00567	4.92565e-08
L289	5,7,3',4'-Tetrahydroxy-3,6,8-trimethoxyflavone	Ketones	POS		0.999284	0.113315	0.116569	0.117663	0.12546	0.125252	0.125697	0.109354	0.106478	0.10127	0.107685	0.106736	0.106499	1.24872	1.34742e-06
L407	Azacridone	Ketones	POS		0.997338	0.00878437	0.00866364	0.0142814	0.0124676	0.0123301	0.0114364	0.000765695	0.00113811	0.000650283	0.000956204	0.000770654	0.000978438	1.22593	1.36757e-07
L462	Cyperotundone	Ketones	POS		0.9832	0.00362863	0.00346779	0.00370026	0.00339942	0.00357064	0.00368887	0.00330595	0.00315665	0.00315365	0.00303725	0.00278054	0.00315395	1.09472	2.1716e-05
L910	Spiperone	Ketones	POS	749-02-0	0.999481	0.00453998	0.00450263	0.00465428	0.00487991	0.00514542	0.00475846	0.00669307	0.0069703	0.00807459	0.00736407	0.0074496	0.00715791	1.12956	1.27161e-07
L278	4-Vinylcyclohexene	olefins	POS	100-40-3	0.987586	0.0121921	0.0127516	0.0124055	0.0125226	0.0124366	0.0118399	0.0103092	0.0117634	0.00847514	0.0102109	0.00791128	0.00926719	1.13854	0.000172618
L104	17,18-Epoxy-8,10,13(15)-lobatriene	Olefins	POS		0.762109	1.35538	1.32267	1.28581	1.25433	1.34487	1.31017	1.11161	1.26581	0.871786	0.960028	0.874784	1.02431	4.80241	0.000229277
L378	Alpha-Pinene oxide	Olefins	POS		0.855898	0.00141941	0.00144009	0.00201976	0.0019841	0.0022648	0.00194952	0.00621431	0.00629675	0.00536038	0.00585895	0.00463083	0.00608497	1.33772	3.95788e-07
L891	Santene	Olefins	POS	529-16-8	0.980579	0.0173773	0.0169116	0.0170558	0.0174396	0.0171316	0.0163869	0.0148541	0.0167682	0.0123102	0.0134115	0.0116216	0.0155603	1.03526	0.000665205
L53	1,2-Epoxy-1,2,7,7',8,8',11,12-octahydro-psi,psi-carotene	Olefins	POS		0.887957	0.0552067	0.0543524	0.0496447	0.0495729	0.0532142	0.0513772	0.0387403	0.0454892	0.0280416	0.0330136	0.0298972	0.0348216	1.12398	5.19729e-05
L156	2,5-Diisopropylphenol	Phenol	POS	35946-91-9	0.793093	0.0264372	0.0260587	0.0246039	0.0259939	0.0293285	0.0276982	0.0119314	0.00948094	0.00889884	0.00724887	0.00817408	0.0110377	1.10248	5.57549e-09
L276	4-Phenethylphenol	Phenol	POS	6335-83-7	0.765105	0.00958714	0.00939232	0.00954249	0.0100756	0.00919841	0.00938083	0.0157763	0.0155094	0.0157163	0.0155641	0.0161483	0.0146587	1.36527	1.23147e-09
L299	5-Hydroxymaltol	Phenol	POS	1073-96-7	0.947116	0.0110184	0.00940037	0.0109989	0.00985307	0.0116807	0.0100983	0.0128985	0.0151925	0.0157404	0.0147168	0.0130088	0.014348	1.13623	0.000636994
L355	Acetaminophen	Phenol	POS	103-90-2	0.990815	0.00174598	0.00167684	0.00178538	0.00178452	0.00182844	0.00183061	0.01411	0.0161702	0.0180847	0.0155315	0.0157808	0.0147362	1.36482	1.83371e-11
L616	Kaempferol	Phenol	POS		0.971804	0.049619	0.0482692	0.0499455	0.050764	0.0481044	0.0472718	0.0396401	0.0401199	0.0444416	0.0443115	0.043926	0.0438672	1.08088	2.46947e-06
L634	L-Cladinose	Saccharides	POS		0.84949	0.00129974	0.00126212	0.00136591	0.00138348	0.00132187	0.00123892	0.000853254	0.000876368	0.000811613	0.000978585	0.000759045	0.00099627	1.3111	1.95257e-06
L10	(+)-Isostearic acid	Acids	NEG	2724-58-5	0.996882	1.12654	1.13237	1.12086	1.13905	1.20474	1.29872	1.3507	1.51106	1.55209	1.53488	1.60522	1.49904	3.44053	0.00052382
L211	3,4-Dihydroxybenzoic acid	Acids	NEG	99-50-3	0.999533	0.0147129	0.013424	0.0137161	0.0137519	0.0147435	0.0134845	0.0285499	0.0311892	0.0350855	0.0319252	0.0326904	0.0305561	1.00206	7.61604e-10
L428	Caffeic acid	Acids	NEG	331-39-5	0.995213	0.111333	0.108906	0.117177	0.112074	0.11932	0.116799	0.237734	0.214842	0.234562	0.223693	0.201036	0.224029	1.28539	0.00154806
L553	gamma-Linolenic Acid	Acids	NEG	463-40-1	0.99945	0.0916669	0.0754983	0.0267795	0.0818358	0.0882405	0.018048	0.0253796	0.0286019	0.0281793	0.0263325	0.0259483	0.0261522	1.33722	0.0147207
L689	Myristic acid	Acids	NEG	544-63-8	0.9987	0.0847179	0.0872408	0.0845549	0.0846354	0.0802908	0.0830191	0.11126	0.107837	0.11338	0.110029	0.111099	0.110798	1.0134	1.38512e-05
L61	Nonadecenoic acid	Acids	NEG		0.99878	0.194917	0.193061	0.204338	0.208708	0.199194	0.198772	0.274267	0.266015	0.247677	0.246081	0.249562	0.252755	1.38736	0.000190999
L866	Quinic acid	Acids	NEG		0.993295	0.175222	0.178418	0.170213	0.164363	0.170182	0.163674	0.148333	0.143769	0.156371	0.209819	0.138547	0.14379	1.10225	0.0265386
G642	Stearic acid	Acids	NEG	6335-83-7	0.997685	0.00986385	0.00983475	0.0117214	0.0111342	0.0110676	0.0110196	0.013716	0.0128767	0.0127575	0.0117328	0.0142449	0.0117346	1.56576	0.00406511
L973	y-Linolenic acid	Acids	NEG	65370-67-4	0.999737	5.77139	5.6143	6.10778	6.05967	5.89443	5.66224	6.38551	6.659	7.06484	6.33894	6.55809	6.46451	1.96695	0.189447
L608	Isoscopoletin	alkaloid	NEG	776-86-3	0.98597	0.204024	0.197705	0.209336	0.19253	0.209802	0.190139	0.289644	0.305974	0.414193	0.322567	0.363952	0.319707	2.56849	3.87341e-05
L702	N-Acetyl-DL-tryptophan	Amino acid	NEG	87-32-1	0.986212	0.0278969	0.02731	0.0350142	0.0376493	0.0361069	0.0348156	0.0259346	0.0211011	0.0298168	0.022743	0.0252863	0.0239817	1.05723	9.73964e-05
L949	Tryptophan	Amino acid	NEG	54-12-6	0.985996	0.141583	0.140003	0.131905	0.126768	0.13774	0.127915	0.0398594	0.039653	0.0681383	0.0545739	0.0586861	0.0591919	2.38581	4.45636e-08
L47	1,2,3-Trihydroxybenzene	Benzenoids	NEG	87-66-1	0.997543	198.396	190.938	206.166	200.929	186.265	203.457	216.795	230.946	237.348	238.268	230.786	246.569	2.1163	0.00623897
L671	Methyl jasmonate	Esters and lactones	NEG	39924-52-2	0.786289	0.00278526	0.00278485	0.0029251	0.00279604	0.00249428	0.002188	0.00309806	0.00332459	0.0033954	0.00305443	0.00282565	0.00357675	1.01334	0.152689
L727	N-Methylanthranilate	Esters and lactones	NEG		0.978733	0.00208393	0.00066578	0.000928981	0.000781009	0.00207554	0.00179147	0.0176868	0.0193367	0.0209457	0.0181113	0.01883	0.0172992	1.02999	8.28809e-12
L752	Oleic Acid ethyl ester	Esters and lactones	NEG	111-62-6	0.9957	0.0335663	0.0363577	0.0314528	0.0330655	0.0322072	0.0311549	0.0523705	0.0515567	0.0503268	0.0463816	0.0533608	0.0481457	1.23585	1.35751e-05
L82	13S-HpOTrE(gamma)	Esters and lactones	NEG	121107-97-9	0.998817	0.0331707	0.0348569	0.0656851	0.0615857	0.0618615	0.0567068	0.030867	0.0341503	0.034035	0.0307492	0.0310349	0.0321605	1.10315	0.00186697
L862	Quercetin-3-D-xyloside	Glycosides	NEG	545-48-2	0.981341	0.00268619	0.00265229	0.0026398	0.00264842	0.0024954	0.00242646	0.00156736	0.00168281	0.00198575	0.00180364	0.00179929	0.00177511	1.33957	1.93668e-07
L863	quercetin-3-O-beta-glucopyranoside	Glycosides	NEG		0.995161	0.0465356	0.0483103	0.0471242	0.045194	0.0443508	0.0425811	0.0330803	0.0360809	0.0403731	0.0371844	0.0352781	0.0379468	1.25606	1.60372e-05
L277	4-Pyridoxic acid	Hexacyclic compounds	NEG	82-82-6	0.996369	0.00690859	0.00679371	0.00682539	0.00666837	0.00636482	0.00635155	0.00961356	0.00966997	0.0110067	0.00939904	0.0103887	0.00957591	1.32963	1.46308e-06
L666	Mequitazine	Hexacyclic compounds	NEG	29216-28-2	0.787145615384615	64.9862	69.9877	73.1698	68.7765	72.421	77.4287	48.6614	47.6324	47.9887	53.5366	49.6959	49.6897	1.0347	0.017804
L146	2',3',4'-Trihydroxyacetophenone	Hexacyclic compounds	NEG	528-21-2	0.976906	0.000581667	0.000651643	0.000591179	0.000651055	0.00064151	0.000693169	0.0022832	0.00194437	0.00227948	0.00184019	0.00245204	0.00189432	1.34346	5.9404e-08
L254	3'-Sialyllactose	Saccharides	NEG	35890-38-1	0.98963	0.0469289	0.0482784	0.0392512	0.0379682	0.0301831	0.0358756	0.0884308	0.104512	0.106505	0.0783859	0.0903391	0.0832743	1.67319	5.99429e-06
G298	2-Deoxytetronic acid	Acids	GCD		0.826933	0.00129418	0.00126693	0.00108536	0.00126443	0.00103868	0.00124568	0.00244036	0.00209756	0.00256202	0.00233857	0.00245968	0.0019747	1.16682	1.33745e-06
G352	4-aminobutyric acid	Acids	GCD	56-12-2	0.810333	0.0017318	0.00176844	0.00148707	0.00159899	0.00155524	0.00151483	0.000507339	0.000565045	0.000987029	0.000715352	0.000871352	0.000759954	1.19126	1.29899e-06
G959	Chlorogenic Acid	Acids	GCD		0.9226	0.0262964	0.0253261	0.0240097	0.0257484	0.023909	0.0275687	0.0252176	0.0208356	0.022623	0.0246377	0.0208047	0.0208969	2.58138	0.000506043
G234	D-Glyceric acid	Acids	GCD		0.949133	0.00365115	0.00341326	0.00297443	0.00356412	0.00330513	0.00380245	0.0054282	0.0055231	0.00713058	0.00545351	0.0064783	0.00565698	1.68703	1.43749e-05
G253	Fumaric acid	Acids	GCD	110-17-8	0.9266	0.00105707	0.00106958	0.00122936	0.00142179	0.0012476	0.0013446	0.000404341	0.00045385	0.00042353	0.000421923	0.000517429	0.000396808	1.13359	6.79308e-09
G57	Lactic acid	Acids	GCD		0.9688	0.00255859	0.00213576	0.00226046	0.00240272	0.00244368	0.00289819	0.00425092	0.00361635	0.00362076	0.00343233	0.0037552	0.00328126	1.09981	0.00027103
G562	Palmitic acid	Acids	GCD	57-10-3	0.956333	0.00632711	0.00553762	0.00684508	0.00706944	0.00549954	0.00606168	0.0081583	0.00959001	0.00914213	0.0100363	0.00888574	0.00841503	1.67331	0.000129435
G66	Glycolic acid	Acids	GCD	79-14-1	0.926533	0.00159337	0.00143401	0.00139579	0.00152227	0.00133554	0.00149082	0.0032158	0.00271171	0.00291191	0.00281406	0.00277805	0.0024936	1.29645	4.35778e-07
G195	Glycerol	Alcohols	GCD	56-81-5	0.931533	0.00915494	0.00877528	0.00881233	0.00963817	0.00866052	0.0096824	0.0153658	0.0132403	0.0143998	0.0146348	0.0141847	0.0134026	2.40546	3.78505e-07
G577	myo-Inositol	Alcohols	GCD	87-89-8	0.878067	0.135501	0.136574	0.144118	0.156851	0.137641	0.14973	0.17409	0.166869	0.180063	0.180987	0.175815	0.165685	4.50382	0.000252477
G83	Alanine	Amino acid	GCD	56-41-7	0.958667	0.00743323	0.00617987	0.00695803	0.0073447	0.00665469	0.00734522	0.00366282	0.0021368	0.00483921	0.00332955	0.00393592	0.00298684	2.39574	7.24381e-07
G210	Proline	Amino acid	GCD	147-85-3	0.891667	9.24696e-05	8.87675e-05	9.34875e-05	9.79941e-05	8.55359e-05	8.61349e-05	0.000102185	0.000105529	7.48688e-05	0.000105875	7.29389e-05	9.57685e-05	3.75397	0.131894
G453	3,6-Anhydro-D-galactose	Saccharides	GCD		0.918133	0.00686499	0.00661645	0.00720862	0.00802385	0.00646989	0.00793204	0.0202206	0.0174324	0.0154026	0.0159007	0.0154446	0.0131334	3.34706	1.01855e-05
G817	Cellobiose	Saccharides	GCD		0.852	0.000149812	0.000869748	0.000121575	0.000458863	0.000823156	0.000433013	0.00257723	0.00222113	0.00233861	2.51349e-08	0.00228627	0.00185618	1.19939	0.00502379
G867	Gentiobiose	Saccharides	GCD	554-91-6	0.9434	0.000384495	0.000385782	0.000365007	0.000403948	0.000344688	0.000430912	0.000991509	0.000810036	0.000802156	0.000787053	0.000742943	0.000613692	1.24552	1.30942e-05
G459	Glucose-1-phosphate	Saccharides	GCD		0.8562	0.00422944	0.00492728	0.00455874	0.0058046	0.00480311	0.0044948	0.00400418	0.00434574	0.00315466	0.00359401	0.00376945	0.00335471	1.39267	0.000343725
G1018	Maltotriose	Saccharides	GCD		0.842467	0.000189808	0.000280888	0.000167398	0.000356222	9.49807e-05	0.000340671	0.000170446	0.000128955	6.07204e-05	7.2964e-05	7.18468e-05	5.63393e-05	1.13828	0.00680913
G881	Melibiose	Saccharides	GCD	5340-95-4	0.8072	4.01369e-05	4.25685e-05	3.49972e-05	3.93728e-05	3.52083e-05	4.3897e-05	7.34432e-05	5.96307e-05	6.2251e-05	6.80666e-05	6.01473e-05	5.59731e-05	1.23713	1.25723e-05
G417	Ribose	Saccharides	GCD	50-69-1	0.865867	0.00144532	0.001438	0.00123261	0.00139316	0.00124466	0.00142939	0.00285888	0.00247506	0.00230185	0.00227956	0.00229709	0.00174461	1.0094	0.000392953
S205	2,3-Dimethyl maleic anhydride	Acids	GCS	766-39-2	901	0.046117	0.0462162	0.0563072	0.0657061	0.00150598	0.0462439	0.280544	0.221741	0.255461	0.276311	0.303297	0.228522	1.77752	2.56662e-07
S16	Carbamic acid, monoammonium salt	Acids	GCS	1111-78-0	957	0.362562	0.495427	0.560295	0.619079	0.722673	0.00151735	0.0996652	0.00147289	0.0818046	0.00149479	0.0507987	0.00151735	1.2197	0.0216441
S144	linalool	Alcohols	GCS	78-70-6	916	0.173027	0.092821	0.188564	0.212573	0.15885	0.0881699	0.00146218	0.00147289	0.00148376	0.00149479	0.00150598	0.00151735	1.15798	0.0261635
S132	1-Penten-3-ol	Alcohols	GCS	616-25-1	862	0.0659734	0.126372	0.00148376	0.169287	0.179985	0.0919404	0.190381	0.200055	0.205548	0.196646	0.216796	0.239466	1.20205	0.0231778
S155	4,6,10,10-Tetramethyl-5-oxatricyclo[4.4.0.0(1,4)]dec-2-en-7-ol	Alcohols	GCS	97371-50-1	737	0.467255	0.00147289	0.989984	0.836399	0.920695	0.960803	0.194765	0.180529	0.176668	0.00149479	0.162528	0.00151735	1.4013	0.00321724
S96	1,3-Cyclohexadiene-1-carboxaldehyde, 2,6,6-trimethyl-	Aldehydes	GCS	116-26-7	937	0.0447487	0.0402855	0.0592683	0.0577714	0.0322849	0.0578448	0.00146218	0.0272505	0.00148376	0.00149479	0.00150598	0.0139112	1.71845	5.82345e-06
S109	1-Cyclohexene-1-carboxaldehyde, 2,6,6-trimethyl-	Aldehydes	GCS	432-25-7	910	1.18105	1.35946	1.58183	1.47977	1.29017	1.36346	0.831764	0.74245	0.758214	0.00149479	0.891619	0.834277	1.76266	9.56509e-07
S209	2,4-Dimethyl-benzaldehyde	Aldehydes	GCS	15764-16-6	830	0.0932664	0.0392783	0.0292835	0.0312692	0.0289402	0.0332134	0.0360172	0.0187354	0.00148376	0.00149479	0.0155752	0.00151735	1.30448	0.0117487
S141	2-Butenal, 3-methyl-	Aldehydes	GCS	107-86-8	904	0.00146218	0.0336167	0.00148376	0.0366055	0.0268242	0.0284383	0.00146218	0.00147289	0.00148376	0.00149479	0.00150598	0.00151735	1.0791	0.0384062
S58	5-Isopropenyl-2-methylcyclopent-1-enecarboxaldehyde	Aldehydes	GCS		818	0.00146218	0.00147289	0.00148376	0.0168078	0.0188382	0.00151735	0.199636	0.143733	0.143113	0.00149479	0.190406	0.132714	1.64486	5.38979e-05
S154	Benzaldehyde, 2,4-dimethyl-	Aldehydes	GCS	15764-16-6	904	0.00146218	0.00147289	0.0551544	0.00149479	0.00150598	0.0451582	0.166146	0.137027	0.00148376	0.00149479	0.175514	0.178371	1.70011	1.69324e-05
S21	Benzaldehyde, 2-methyl-	Aldehydes	GCS	529-20-4	794	2.10607	3.44404	0.00148376	3.17645	5.93034	4.84351	0.205818	0.00147289	0.00148376	0.00149479	0.00150598	0.210087	1.44329	0.00258305
S90	Benzeneacetaldehyde	Aldehydes	GCS	122-78-1	911	0.0553238	0.0873416	0.0530338	0.00149479	0.0513336	0.0220609	0.382006	0.414798	0.349314	0.353036	0.369455	0.444568	1.49707	0.00146752
S180	Benzeneacetaldehyde, α-ethylidene-	Aldehydes	GCS	4411-89-6	841	0.0856162	0.269798	0.0569462	0.516966	0.773698	0.54823	0.113063	0.0482349	0.00148376	0.0296488	0.00150598	0.00151735	1.56617	0.000617991
S73	Nonanal	Aldehydes	GCS	124-19-6	965	0.187858	0.00147289	0.00148376	0.0994026	0.108136	0.0989187	0.430827	0.261153	0.382333	0.388588	0.417074	0.275727	1.45643	0.00205609
S160	Pyrazine, tetramethyl-	alkaloid	GCS	1124-11-4	848	0.00146218	0.00147289	0.0693783	0.00149479	0.00150598	0.00151735	0.97792	0.943721	0.856087	0.00149479	0.918489	0.949983	1.39875	0.00452912
S204	2,2,4,4-Tetramethyloctane	Alkenes	GCS	62183-79-3	893	0.0205089	0.011856	0.00148376	0.00149479	0.00150598	0.0178552	0.0307421	0.0240663	0.0283777	0.026784	0.0326511	0.0256048	1.52304	0.00115188
S123	Decane	Alkenes	GCS	124-18-5	954	0.635882	0.613758	0.760037	0.653192	0.680468	0.640515	0.408571	0.296476	0.37072	0.390603	0.4135	0.353984	1.41185	0.00357816
S86	Dodecane	Alkenes	GCS	112-40-3	766	0.00146218	0.00147289	0.017343	0.00149479	0.013261	0.0151094	0.0367135	0.0276259	0.0328765	0.00149479	0.0392493	0.0263509	1.53534	0.000891304
S171	Heptane, 2,4-dimethyl-	Alkenes	GCS	2213-23-2	813	1.02503	0.884416	0.00148376	0.628872	0.00150598	0.61294	1.76687	1.06654	1.36619	1.47916	1.7028	1.14783	1.21542	0.0191077
S122	Hexadecane	Alkenes	GCS	544-76-3	937	0.00146218	0.00147289	0.00148376	0.0764215	0.00150598	0.110315	0.512718	0.336185	0.371041	0.00149479	0.478889	0.407135	1.22508	0.0153192
S172	Hexathiane	Alkenes	GCS	13798-23-7	730	0.0935242	0.0678633	0.0705237	0.045226	0.0655876	0.0691346	0.00146218	0.0202737	0.00148376	0.00149479	0.0350814	0.00151735	1.08331	0.0418995
S206	Nonane, 4-methyl-	Alkenes	GCS	17301-94-9	867	0.0260524	0.0223129	0.0296264	0.0548423	0.025378	0.00151735	0.0849381	0.0570107	0.0943212	0.101836	0.0832733	0.00151735	1.67483	5.0039e-05
S179	Octadecane	Alkenes	GCS	593-45-3	987	0.0702237	0.0540349	0.050482	0.0485106	0.0371895	0.0321822	0.0308496	0.0331186	0.00148376	0.00149479	0.0415035	0.0221203	1.25203	0.0135081
S135	Octane, 2,2,6-trimethyl-	Alkenes	GCS	62016-28-8	877	0.187156	0.245563	0.1872	0.158463	0.167691	0.148521	0.00146218	0.00147289	0.00148376	0.00149479	0.00150598	0.00151735	1.21724	0.0205945
S185	Pentadecane, 3-methyl-	Alkenes	GCS	2882-96-4	896	0.0478335	0.0864642	0.0777009	0.079743	0.0650201	0.0871579	0.00146218	0.041411	0.00148376	0.0711828	0.00150598	0.00151735	1.47004	0.00151913
S165	Undecane, 2,8-dimethyl-	Alkenes	GCS	17301-25-6	846	0.0313511	0.0327798	0.0408342	0.0396072	0.00150598	0.0359902	0.01714	0.0136495	0.00148376	0.00149479	0.00150598	0.00151735	1.45184	0.00263015
S207	Undecane, 3-methyl-	Alkenes	GCS	1002-43-3	851	0.144089	0.327384	0.152962	0.0701574	0.237545	0.00151735	1.49616	1.43666	0.00148376	1.38882	1.53607	1.55717	1.68967	2.97493e-05
S22	6-Chloro-2-methylquinolin-4-amine	Amine	GCS	66735-24-8	733	0.891952	2.43229	2.93177	2.37331	2.64415	3.30288	0.719049	1.26224	0.71445	0.622249	0.857363	0.721226	1.26911	0.0150112
S161	1,1'-Biphenyl, 2,2',5,5'-tetramethyl-	Benzenoids	GCS	3075-84-1	852	0.10778	0.0925433	0.13045	0.170192	0.114318	0.00151735	0.00146218	0.0373423	0.00148376	0.0646096	0.0676781	0.00151735	1.5826	0.000258627
S91	Benzene, 1,3-dimethyl-	Benzenoids	GCS	108-38-3	965	0.346332	0.318824	0.392653	0.33221	0.257327	0.00151735	0.0654485	0.0674238	0.0589195	0.0690237	0.0700823	0.057726	1.22567	0.0203929
S92	Naphthalene	Benzenoids	GCS	91-20-3	965	5.72736	5.12003	5.05192	5.64987	5.20535	6.77114	2.70247	2.81406	2.13423	2.8752	2.59028	2.81122	1.0684	0.0438816
S156	Naphthalene, 1,2,3,4-tetrahydro-5,6,7,8-tetramethyl-	Benzenoids	GCS	19063-11-7	796	0.371152	0.311183	0.341945	0.301006	0.353582	0.424481	0.00146218	0.00147289	0.00148376	0.00149479	0.00150598	0.156653	1.82034	9.10161e-10
S88	2(4H)-Benzofuranone, 5,6,7,7a-tetrahydro-4,4,7a-trimethyl-, (R)-	Esters and lactones	GCS	17092-92-1	951	0.334884	0.00147289	0.648586	0.491699	0.655379	0.027868	0.00146218	0.00147289	0.00148376	0.00149479	0.00150598	0.152835	1.72323	6.98571e-06
S82	2-Propenoic acid, butyl ester	Esters and lactones	GCS	141-32-2	964	1.18384	0.00147289	1.38173	1.23099	1.79772	1.68121	2.6566	2.18453	1.97897	2.25798	2.78285	2.47544	1.52991	0.000643577
S121	Benzeneacetic acid, methyl ester	Esters and lactones	GCS	101-41-7	972	0.00146218	0.00147289	0.00148376	0.00149479	0.00150598	0.195593	0.489677	0.366496	0.429154	0.00149479	0.00150598	0.417831	1.78758	8.09228e-08
S45	Benzoic acid, methyl ester	Esters and lactones	GCS	93-58-3	933	0.0142779	0.0122654	0.0120463	0.0130956	0.0106027	0.00151735	0.0363195	0.0387164	0.0282471	0.00149479	0.0342924	0.0254092	1.16189	0.0245635
S77	Butanoic acid, butyl ester	Esters and lactones	GCS	109-21-7	977	0.00146218	0.325891	0.267814	0.00149479	0.230653	0.207057	0.514342	0.413332	0.425786	0.00149479	0.557362	0.516888	1.46352	0.00162356
S142	Hexadecanoic acid, methyl ester	Esters and lactones	GCS	112-39-0	959	0.0275197	0.00147289	0.0458376	0.0393861	0.0713226	0.0280637	0.00146218	0.00147289	0.00148376	0.00149479	0.00150598	0.00151735	1.47065	0.00138962
S130	Hexanoic acid, methyl ester	Esters and lactones	GCS	106-70-7	925	0.407136	0.353998	0.322877	0.310195	0.251008	0.282844	0.850822	0.619221	0.757652	0.843419	0.908965	0.657263	1.57605	0.000469147
S97	Propanoic acid, butyl ester	Esters and lactones	GCS	590-01-2	966	0.114466	0.140256	0.309203	0.221888	0.450775	0.116845	0.00146218	0.00147289	0.00148376	0.00149479	0.00150598	0.0480587	1.80811	6.98862e-09
S138	1H-Pyrrole-2,5-dione, 3-ethyl-4-methyl-	Hexacyclic compounds	GCS	20189-42-8	888	0.263365	0.151511	0.178179	0.0887878	0.0982798	0.104634	0.0832927	0.0599693	0.00148376	0.00149479	0.0341398	0.0505667	1.37309	0.00510558
S85	(S)-2-Methyl-5-oxotetrahydrofuran-2-carboxylic acid	Hexacyclic compounds	GCS	432-25-7	872	0.40015	0.298502	0.286152	0.275837	0.234468	0.255263	0.170707	0.151953	0.11941	0.136925	0.184167	0.125658	1.54272	0.000808338
S162	2,3'-Dipyridyl	Hexacyclic compounds	GCS	581-50-0	759	0.00146218	0.0261273	0.023063	0.00149479	0.00150598	0.00151735	0.0967782	0.0676769	0.0759383	0.00149479	0.08274	0.0651604	1.35436	0.00560955
S210	2,4-Dimethylfuran	Hexacyclic compounds	GCS	3710-43-8	862	0.0476896	0.0660335	0.113771	0.082055	0.08437	0.0722377	0.00146218	0.00147289	0.00148376	0.00149479	0.00150598	0.00151735	1.3935	0.00460164
S128	2-Furancarboxaldehyde, 5-methyl-	Hexacyclic compounds	GCS	620-02-0	953	0.00146218	0.442312	0.00148376	0.475134	0.49259	0.523699	0.00146218	0.00147289	0.00148376	0.00149479	0.0742949	0.163712	1.13597	0.0289072
S134	2-Methyl-5-isopropenylfuran	Hexacyclic compounds	GCS		857	1.32116	1.91295	2.8276	2.41855	3.35447	0.271536	0.00146218	0.00147289	0.00148376	0.00149479	0.00150598	0.00151735	1.7477	9.9477e-07
S7	4-Acetyl-3-methylpyrazole	Hexacyclic compounds	GCS	105224-04-2	898	0.00146218	0.00147289	0.00148376	0.00149479	0.0127088	0.00151735	0.0212963	0.0177205	0.00148376	0.00149479	0.0435853	0.0366098	1.39843	0.0046702
S1	Furan, 2-methyl-	Hexacyclic compounds	GCS	534-22-5	833	0.0549058	0.0463501	0.0500958	0.0475392	0.00150598	0.0391355	0.0895899	0.0672728	0.0628596	0.0725818	0.0838293	0.0717745	1.34006	0.00883478
S181	Furan, 3-phenyl-	Hexacyclic compounds	GCS	13679-41-9	904	0.0266422	0.00147289	0.037711	0.00149479	0.00150598	0.00151735	0.0887736	0.0580191	0.0689516	0.0711825	0.08145	0.0717469	1.19997	0.018016
S72	Pyridine, 3-(1-methyl-1H-pyrrol-2-yl)-	Hexacyclic compounds	GCS	487-19-4	919	0.314799	0.00147289	0.206799	0.132945	0.182544	0.00151735	0.688026	0.424313	0.635257	0.681701	0.684736	0.465523	1.75853	7.43226e-07
S37	2(3H)-Furanone, 5-ethyldihydro-	Hexacyclic compounds	GCS	695-06-7	794	0.264259	0.245513	0.280862	0.302636	0.233165	0.296666	0.189261	0.156139	0.16614	0.184434	0.199301	0.171352	1.20865	0.0174665
S118	2(5H)-Furanone, 5,5-dimethyl-	Hexacyclic compounds	GCS	20019-64-1	907	0.28191	0.312723	0.32024	0.277268	0.298705	0.284631	0.513483	0.41343	0.436454	0.471217	0.524237	0.445008	1.37642	0.00434392
S153	3-Hydroxy-β-damascone	Ketones	GCS	102488-09-5	855	0.125546	0.132354	0.189528	0.184491	0.141905	0.24174	0.00146218	0.100463	0.117183	0.159612	0.103647	0.133305	1.40788	0.00349077
S127	trans-Geranylgeraniol	Alcohols	GCS	24034-73-9	883	0.152084	0.127042	0.108806	0.0978051	0.100598	0.0948408	0.205173	0.145509	0.1446	0.171687	0.182825	0.143487	1.66187	7.91366e-05
S101	1,8(2H,5H)-Naphthalenedione, hexahydro-8a-methyl-, cis-	Ketones	GCS	83406-41-1	716	0.355449	0.351	0.495581	0.463511	0.399452	0.35686	0.190624	0.158389	0.170825	0.00149479	0.193467	0.190674	1.44242	0.00208337
S89	2,6,6-Trimethyl-2-cyclohexene-1,4-dione	Ketones	GCS	1125-21-9	956	0.00146218	0.00147289	0.00862498	0.00149479	0.00150598	0.00151735	0.0307127	0.0250603	0.0290393	0.00149479	0.0330997	0.0225539	1.63801	8.675e-05
S39	2-Heptanone, 6-methyl-	Ketones	GCS	928-68-7	917	0.00146218	0.344044	0.154263	0.131348	0.233508	0.183336	0.0860092	0.00147289	0.00148376	0.00149479	0.00150598	0.00151735	1.37767	0.00542207
S48	3,5-Octadien-2-one, (E,E)-	Ketones	GCS	30086-02-3	793	0.00146218	0.290913	0.187111	0.00149479	0.278445	0.267106	0.00146218	0.0383393	0.00148376	0.00149479	0.00150598	0.0410904	1.24028	0.0182663
S81	5,9-Undecadien-2-one, 6,10-dimethyl-, (E)-	Ketones	GCS	3796-70-1	938	0.00647237	0.00811077	0.00818912	0.00149479	0.00654259	0.00699425	0.0671594	0.0520809	0.0641089	0.067876	0.0691487	0.0650562	1.4658	0.00197768
S186	5-Pentyl-2(5H)-furanone	Ketones	GCS	21963-26-8	771	0.234148	0.00147289	0.311197	0.259102	0.155743	0.569152	0.451269	0.376118	0.395441	0.716947	0.545982	0.533917	1.27684	0.0128305
S129	Ethanone, 1-phenyl-	Ketones	GCS	98-86-2	942	0.00146218	0.00147289	0.00148376	0.00149479	0.00150598	0.0346647	0.208958	0.14977	0.140878	0.00149479	0.215928	0.00151735	1.6892	2.64025e-05
S95	MegastigmatrienoneA	Ketones	GCS	38818-55-2	901	0.270928	0.162569	0.202554	0.245261	0.221967	0.385039	0.570384	0.545208	0.350554	0.375849	0.461298	0.339607	1.65249	7.48824e-05
S115	MegastigmatrienoneB	Ketones	GCS	38818-55-2	964	0.00146218	0.265081	0.00148376	0.00149479	0.00150598	0.00151735	0.00146218	0.00147289	0.652527	0.565924	0.735681	0.861973	1.65948	6.4816e-05
S143	Norsolanadione	Ketones	GCS	60619-46-7	808	0.262015	0.293339	0.318098	0.33728	0.00150598	0.285884	0.660132	0.533819	0.554063	0.578781	0.676242	0.614353	1.56528	0.000367407
S84	1,3,5-Cycloheptatriene	olefins	GCS	544-25-2	950	0.0290517	0.106475	0.0789957	0.076728	0.109178	0.101267	0.00146218	0.00147289	0.00148376	0.00149479	0.00150598	0.00151735	1.21242	0.0239726
S52	2-Propenal, 2-methyl-	olefins	GCS	78-85-3	897	0.00146218	0.00147289	0.00148376	0.00149479	0.0487013	0.00151735	0.258014	0.216817	0.00821888	0.00149479	0.317545	0.2102	1.46806	0.00245803
S110	Styrene	olefins	GCS	100-42-5	937	0.0246219	0.0290759	0.0257851	0.00377862	0.0188364	0.0345934	0.112361	0.105186	0.0711158	0.0607179	0.108106	0.057628	1.3786	0.00428347
S65	Cembrene	Olefins	GCS	1898-13-1	939	0.0579522	0.00147289	0.083342	0.00149479	0.0745547	0.0854127	0.148275	0.129666	0.149996	0.144355	0.109534	0.170743	1.13023	0.0312291
S208	DL-Limonene	Olefins	GCS	138-86-3	913	0.688791	0.943636	0.876838	0.810882	0.0509888	0.00151735	0.365684	0.00147289	0.00273001	0.00149479	0.00150598	0.00151735	1.73276	6.76559e-06
S193	trans-p-Dimethylaminocinnamonitrile	Others	GCS	4854-85-7	797	0.386087	0.00147289	0.391202	0.260919	0.313965	0.00151735	0.467311	0.468841	0.678706	0.681806	0.684581	0.587962	1.65415	7.2738e-05
AFT represents the aged flue-cured tobacco.
UAFT represents the unaged flue-cured tobacco.
"S" in code represents the compounds identified by HP-SMIC-GC/MS.
"L" in code represents the compounds identified by UPLC-QTOP-MS
"G" in code represents the compounds identified by GC-MS assisted derivatization
"NEG" in testing platform represents the compound identified by UHPLC-QTOP-MS in negative ion mode.
"POS" in testing platform represents the compound identified by UHPLC-QTOP-MS in positive ion mode.
"GCS" in testing platform represents the compound identified by HP-SMIC-GC/MS.
"GCD" in testing platform represents the compound identified by GC-MS assisted derivatization.

## Sheet:   Table A2-5 
Table A2 V3-V4 16S rRNA sequence reads of microbiome in UAFT and AFT												Table A4 Alpha diversity of bacterial flora
SampleID	Input	Filtered	Denoised	Merged	Non-chimeric	Non-singleton						Sample	Chao1	Simpson	Shannon	Pielou_e	Observed_species	Faith_pd	Goods_coverage
UAFT1	94053	90041	88452	83144	61218	60832						AFT1	1016.1	0.972623	6.77242	0.717642	693.2	28.9729	0.976382
UAFT2	90668	87107	86391	84210	78427	78319						AFT2	926.931	0.938041	6.11476	0.654746	647.8	28.4411	0.978991
UAFT3	92656	88885	88158	86052	74334	74234						AFT3	744.738	0.968293	6.43185	0.706354	551	26.5391	0.983796
AFT1	198542	184754	181999	172638	131889	131608						UAFT1	392.257	0.892768	5.43627	0.63421	361.91	36.242	0.945482
AFT2	175521	163210	161013	154160	117103	116877						UAFT2	445.967	0.947544	5.87973	0.67846	406.3	40.8658	0.994485
AFT3	174506	163418	161758	156476	139726	139581						UAFT3	380.259	0.931968	5.56505	0.65672	355.6	35.4338	0.996004
total	825946	777415	767771	736680	602697	601451
Table A3 ITS1 sequence reads of microbiome in UAFT and AFT												Table A5 Alpha diversity of fungal flora
SampleID	Input	Filtered	Denoised	Merged	Non-chimeric	Non-singleton						Sample	Chao1	Simpson	Shannon	Pielou_e	Observed_species	Faith_pd	Goods_coverage
UAFT1	94150	86192	85678	83346	81453	81452						AFT1	1016.1	0.972623	6.77242	0.717642	693.2	28.9729	0.976382
UAFT2	98514	91313	90887	88424	87074	87070						AFT2	926.931	0.938041	6.11476	0.654746	647.8	28.4411	0.978991
UAFT3	95652	87985	87549	85094	83418	83413						AFT3	744.738	0.968293	6.43185	0.706354	551	26.5391	0.983796
AFT1	34976	31578	31276	30945	30202	30200						UAFT1	212.939	0.774034	3.72459	0.481585	212.9	44.8038	0.972282
AFT2	39146	35481	35145	34688	33937	33936						UAFT2	191.991	0.827396	4.18455	0.551745	191.9	28.7118	0.997124
AFT3	33437	30220	29912	29330	29056	29056						UAFT3	188.996	0.751901	3.58142	0.473688	188.8	23.6495	0.991487
total	395875	362769	360447	351827	345140	345127
AFT: the aged flue-cured tobacco
UAFT: the unaged flue-cured tobacco

## Sheet: Table A6-7 
Table A6 Composition of bacterial metabolic pathways based on the first-level and second-level functions in the MetaCyc
First Level MetaCyc function	Second Level MetaCyc function	Mean abundance( counts per million)
Biosynthesis	Cofactor, Prosthetic Group, Electron Carrier, and Vitamin Biosynthesis	19248.6
Biosynthesis	Fatty Acid and Lipid Biosynthesis	18310.8
Biosynthesis	Amino Acid Biosynthesis	17766
Biosynthesis	Nucleoside and Nucleotide Biosynthesis	12512.1
Biosynthesis	Carbohydrate Biosynthesis	6235.53
Biosynthesis	Cell Structure Biosynthesis	3267.82
Biosynthesis	Secondary Metabolite Biosynthesis	3045.93
Biosynthesis	Aromatic Compound Biosynthesis	1175.94
Biosynthesis	Other Biosynthesis	1168.44
Biosynthesis	Metabolic Regulator Biosynthesis	707.376
Biosynthesis	Amine and Polyamine Biosynthesis	321.483
Degradation/Utilization/Assimilation	Nucleoside and Nucleotide Degradation	4113.56
Degradation/Utilization/Assimilation	Secondary Metabolite Degradation	3928.77
Degradation/Utilization/Assimilation	Aromatic Compound Degradation	3075.2
Degradation/Utilization/Assimilation	Amino Acid Degradation	3035.2
Degradation/Utilization/Assimilation	Carbohydrate Degradation	2682.39
Degradation/Utilization/Assimilation	C1 Compound Utilization and Assimilation	1582.33
Degradation/Utilization/Assimilation	Fatty Acid and Lipid Degradation	1400.26
Degradation/Utilization/Assimilation	Polymeric Compound Degradation	1128.58
Degradation/Utilization/Assimilation	Inorganic Nutrient Metabolism	929.387
Degradation/Utilization/Assimilation	Carboxylate Degradation	891.049
Degradation/Utilization/Assimilation	Amine and Polyamine Degradation	544.644
Degradation/Utilization/Assimilation	Degradation/Utilization/Assimilation - Other	444.138
Degradation/Utilization/Assimilation	Chlorinated Compound Degradation	14.769
Degradation/Utilization/Assimilation	Cofactor, Prosthetic Group, Electron Carrier Degradation	0.0575055
Detoxification	Antibiotic Resistance	174.307
Generation of Precursor Metabolite and Energy	TCA cycle	7281.99
Generation of Precursor Metabolite and Energy	Fermentation	6320.34
Generation of Precursor Metabolite and Energy	Glycolysis	3258.52
Generation of Precursor Metabolite and Energy	Respiration	2719.97
Generation of Precursor Metabolite and Energy	Photosynthesis	1716.7
Generation of Precursor Metabolite and Energy	Pentose Phosphate Pathways	1492.51
Generation of Precursor Metabolite and Energy	glyoxylate cycle	856.411
Generation of Precursor Metabolite and Energy	isopropanol biosynthesis	227.836
Generation of Precursor Metabolite and Energy	ethylmalonyl-CoA pathway	136.418
Generation of Precursor Metabolite and Energy	formaldehyde oxidation I	96.3873
Generation of Precursor Metabolite and Energy	methylaspartate cycle	57.9309
Generation of Precursor Metabolite and Energy	methyl ketone biosynthesis	39.5563
Generation of Precursor Metabolite and Energy	1,5-anhydrofructose degradation	20.2725
Glycan Pathways	Glycan Degradation	1036.74
Glycan Pathways	Glycan Biosynthesis	772.94
Macromolecule Modification	Nucleic Acid Processing	1608.31
Metabolic Clusters	tRNA charging	1077.14
Metabolic Clusters	pyrimidine deoxyribonucleotides de novo biosynthesis I	1028.18
Metabolic Clusters	pyrimidine deoxyribonucleotide phosphorylation	922.675
Metabolic Clusters	pyrimidine deoxyribonucleotides de novo biosynthesis III	173.864
Metabolic Clusters	phospholipases	113.605
Metabolic Clusters	pyrimidine deoxyribonucleotides biosynthesis from CTP	24.4743
Metabolic Clusters	pyrimidine deoxyribonucleotides de novo biosynthesis IV	9.2496
Total		138697
Table A7 Composition of fungal metabolic pathways based on the first-level and second-level functions in the MetaCyc
First Level MetaCyc function	Second Level MetaCyc function	Mean abundance( counts per million)
Biosynthesis	Fatty Acid and Lipid Biosynthesis	3141.41
Biosynthesis	Cofactor, Prosthetic Group, Electron Carrier, and Vitamin Biosynthesis	2956.03
Biosynthesis	Nucleoside and Nucleotide Biosynthesis	2745.49
Biosynthesis	Carbohydrate Biosynthesis	1837.57
Biosynthesis	Secondary Metabolite Biosynthesis	1738.36
Biosynthesis	Amino Acid Biosynthesis	1602.4
Degradation/Utilization/Assimilation	Fatty Acid and Lipid Degradation	2824.94
Degradation/Utilization/Assimilation	Carbohydrate Degradation	1373.42
Degradation/Utilization/Assimilation	Nucleoside and Nucleotide Degradation	990.936
Degradation/Utilization/Assimilation	Amino Acid Degradation	934.017
Degradation/Utilization/Assimilation	C1 Compound Utilization and Assimilation	740.158
Degradation/Utilization/Assimilation	Inorganic Nutrient Metabolism	678.391
Degradation/Utilization/Assimilation	Degradation/Utilization/Assimilation - Other	385.687
Generation of Precursor Metabolite and Energy	Respiration	5604.44
Generation of Precursor Metabolite and Energy	Fermentation	1551.3
Generation of Precursor Metabolite and Energy	methyl ketone biosynthesis	1254.33
Generation of Precursor Metabolite and Energy	glyoxylate cycle	1112.98
Generation of Precursor Metabolite and Energy	TCA cycle	1063.83
Generation of Precursor Metabolite and Energy	Pentose Phosphate Pathways	927.991
Generation of Precursor Metabolite and Energy	Glycolysis	700.928
Generation of Precursor Metabolite and Energy	chitin degradation to ethanol	488.259
Glycan Pathways	Glycan Biosynthesis	810.033
Metabolic Clusters	pyrimidine deoxyribonucleotides de novo biosynthesis I	1099.52
Metabolic Clusters	tRNA charging	1008.86
Metabolic Clusters	pyrimidine deoxyribonucleotide phosphorylation	898.857
Metabolic Clusters	pyrimidine deoxyribonucleotides biosynthesis from CTP	794.478
Metabolic Clusters	phospholipases	1.19467
Total		39265.8

## Sheet:  Table A8
	Table A8 the taxonomic compositions and difference analysis of microbial community
Code	Taxon	Mean relative abundance of UAFT（%）	Mean relative abundance of AFT（%）	M1.VIPpred	p.ajusted
B3	k__Bacteria;p__Proteobacteria;c__Gammaproteobacteria;o__Pseudomonadales;f__Pseudomonadaceae;g__Pseudomonas	1.6±0.81	18.18±4.66	2.33365	0.0037118
B4	k__Bacteria;p__Proteobacteria;c__Gammaproteobacteria;o__Pseudomonadales;f__Moraxellaceae;g__Acinetobacter	15.84±3.43	2.84±0.33	2.10837	0.0028194
B28	k__Bacteria;p__Bacteroidetes;c__Bacteroidia;o__Chitinophagales;f__Chitinophagaceae;g__Vibrionimonas	11.42±3.24	0.01±0.01	1.98014	0.0036653
F1	k__Eukaryota_Fungi;p__Basidiomycota;c__Microbotryomycetes;o__Chrysozymaceae;f__Chrysozymaceae;g__Sampaiozyma	44.32±4.55	32.3±4.04	1.97401	0.028753
B15	k__Bacteria;p__Proteobacteria;c__Gammaproteobacteria;o__Betaproteobacteriales;f__Burkholderiaceae;g__Burkholderia	12.7±1.21	1.97±0.69	1.89941	0.012072
F7	k__Eukaryota_Fungi;p__Ascomycota;c__Dothideomycetes;o__Pleosporales;f__Didymellaceae;g__Didymella	3.46±0.5	13.4±1.32	1.85194	0.00026027
B2	k__Bacteria;p__Proteobacteria;c__Gammaproteobacteria;o__Xanthomonadales;f__Xanthomonadaceae;g__Stenotrophomonas	0.37±0.06	10.06±1.38	1.75993	0.018526
F3	k__Eukaryota_Fungi;p__Ascomycota;c__Dothideomycetes;o__Pleosporales;f__Pleosporaceae;g__Alternaria	5.98±1.6	15.36±3.42	1.73374	0.012666
F2	k__Eukaryota_Fungi;p__Ascomycota;c__Eurotiomycetes;o__Eurotiales;f__Aspergillaceae;g__Aspergillus	18.66±3.13	9.93±0.88	1.71175	0.043977
B6	k__Bacteria;p__Proteobacteria;c__Gammaproteobacteria;o__Enterobacteriales;f__Enterobacteriaceae;g__unclassified_Enterobacteriaceae	3.37±0.09	12.06±2.88	1.42689	0.094087
B30	k__Bacteria;p__Bacteroidetes;c__Bacteroidia;o__Bacteroidales;f__Bacteroidaceae;g__Bacteroides	5.04±2.06	0±0	1.23174	0.022723
F8	k__Eukaryota_Fungi;p__Ascomycota;c__Dothideomycetes;o__Pleosporales;f__Didymellaceae;g__Epicoccum	1.4±0.13	5.2±0.48	1.14341	0.00019215
B22	k__Bacteria;p__Proteobacteria;c__Alphaproteobacteria;o__Caulobacterales;f__Caulobacteraceae;g__Caulobacter	0.27±0.04	3.64±1.83	1.00611	0.033501
F10	k__Eukaryota_Fungi;p__Ascomycota;c__Dothideomycetes;o__Pleosporales;f__Didymellaceae;g__Boeremia	0.71±0.33	3.71±1.65	1.00321	0.036882
B19	k__Bacteria;p__Proteobacteria;c__Alphaproteobacteria;o__Rhizobiales;f__Rhizobiaceae;g__Ochrobactrum	2.69±0.67	0.23±0.16	1.00001	0.0034911
F4	k__Eukaryota_Fungi;p__Ascomycota;c__Dothideomycetes;o__Capnodiales;f__Cladosporiaceae;g__Cladosporium	4.27±1.41	1.48±0.25	0.856099	0.027641
B13	k__Bacteria;p__Proteobacteria;c__Alphaproteobacteria;o__Sphingomonadales;f__Sphingomonadaceae;g__Sphingomonas	4.59±2.32	7.71±0.6	0.855437	#N/A
F9	k__Eukaryota_Fungi;p__Ascomycota;c__Dothideomycetes;o__Capnodiales;f__Mycosphaerellaceae;g__Cercospora	1.22±0.29	3.42±0.76	0.825241	0.0095178
B5	k__Bacteria;p__Proteobacteria;c__Gammaproteobacteria;o__Oceanospirillales;f__Halomonadaceae;g__Halomonas	0±0.01	1.97±1.02	0.784837	0.028753
B29	k__Bacteria;p__Bacteroidetes;c__Bacteroidia;o__Bacteroidales;f__Tannerellaceae;g__Parabacteroides	2.04±0.97	0±0	0.784464	0.031661
B9	k__Bacteria;p__Proteobacteria;c__Gammaproteobacteria;o__Betaproteobacteriales;f__Burkholderiaceae;g__Ralstonia	2.9±0.97	0.98±0.63	0.754928	0.045877
B1	k__Bacteria;p__Proteobacteria;c__Gammaproteobacteria;o__Xanthomonadales;f__Xanthomonadaceae;g__Xanthomonas	0.23±0.09	2.95±3.14	0.715703	#N/A
B10	k__Bacteria;p__Proteobacteria;c__Gammaproteobacteria;o__Betaproteobacteriales;f__Burkholderiaceae;g__Massilia	0.38±0.13	2±0.79	0.673979	0.024998
B27	k__Bacteria;p__Deinococcus-Thermus;c__Deinococci;o__Deinococcales;f__Deinococcaceae;g__Deinococcus	1.25±0.28	0.07±0.06	0.641236	0.0019346
B23	k__Bacteria;p__Proteobacteria;c__Alphaproteobacteria;o__Caulobacterales;f__Caulobacteraceae;g__Brevundimonas	0.14±0.09	1.34±0.56	0.614613	0.021275
B21	k__Bacteria;p__Proteobacteria;c__Alphaproteobacteria;o__Rhizobiales;f__Beijerinckiaceae;g__Methylobacterium	3.19±1.83	5.08±1.37	0.572689	#N/A
F5	k__Eukaryota_Fungi;p__Ascomycota;c__Dothideomycetes;o__Pleosporales;f__Didymellaceae;g__unclassified	5.02±0.52	3.57±0.99	0.567441	#N/A
B7	k__Bacteria;p__Proteobacteria;c__Gammaproteobacteria;o__Enterobacteriales;f__Enterobacteriaceae;g__Pantoea	1.71±0.46	3.01±1.15	0.549203	#N/A
F12	k__Eukaryota_Fungi;p__Ascomycota;c__Dothideomycetes;o__Pleosporales;f__Didymellaceae;g__Stagonosporopsis	0.79±0.04	1.68±0.47	0.499669	#N/A
B8	k__Bacteria;p__Proteobacteria;c__Gammaproteobacteria;o__Betaproteobacteriales;f__Burkholderiaceae;g__unclassified_Burkholderiaceae	0.55±0.3	1.37±0.09	0.481249	0.010313
B17	k__Bacteria;p__Proteobacteria;c__Alphaproteobacteria;o__Sphingomonadales;f__Sphingomonadaceae;g__Novosphingobium	0.33±0.22	0.97±0.29	0.418927	0.041376
F20	k__Eukaryota_Fungi;p__Ascomycota;c__Sordariomycetes;o__Glomerellales;f__Plectosphaerellaceae;g__Plectosphaerella	0.14±0.09	0.63±0.14	0.401524	0.0079729
B25	k__Bacteria;p__Firmicutes;c__Bacilli;o__Bacillales;f__Paenibacillaceae;g__Paenibacillus	0.03±0.01	0.53±0.32	0.388838	#N/A
F16	k__Eukaryota_Fungi;p__Ascomycota;c__Eurotiomycetes;o__Eurotiales;f__Aspergillaceae;g__Penicillium	0.47±0.09	0.03±0	0.388789	#N/A
B14	k__Bacteria;p__Proteobacteria;c__Alphaproteobacteria;o__Sphingomonadales;f__Sphingomonadaceae;g__unclassified_Sphingomonadaceae	0.09±0.03	0.53±0.05	0.385075	#N/A
B16	k__Bacteria;p__Proteobacteria;c__Alphaproteobacteria;o__Sphingomonadales;f__Sphingomonadaceae;g__Sphingobium	0.15±0.06	0.57±0.17	0.352462	#N/A
F11	k__Eukaryota_Fungi;p__Ascomycota;c__Dothideomycetes;o__Pleosporales;f__Sporormiaceae;g__Preussia	0.6±0.04	0.11±0.05	0.319506	#N/A
F18	k__Eukaryota_Fungi;p__Ascomycota;c__Dothideomycetes;o__Pleosporales;f__Phaeosphaeriaceae;g__unclassified	0.38±0.06	0.71±0.18	0.312845	#N/A
B24	k__Bacteria;p__Firmicutes;c__Bacilli;o__Lactobacillales;f__Lactobacillaceae;g__Lactobacillus	0.68±1.11	0.01±0.01	0.283942	#N/A
F15	k__Eukaryota_Fungi;p__Ascomycota;c__Sordariomycetes;o__Hypocreales;f__Nectriaceae;g__Fusarium	0.57±0.07	0.86±0.39	0.245026	#N/A
F13	k__Eukaryota_Fungi;p__Basidiomycota;c__Cystobasidiomycetes;o__Symmetrosporaceae;f__unclassified;g__Symmetrospora	0.91±0.14	0.65±0.21	0.232372	#N/A
B12	k__Bacteria;p__Proteobacteria;c__Gammaproteobacteria;o__Betaproteobacteriales;f__Burkholderiaceae;g__Cupriavidus	1.47±0.14	1.16±0.42	0.210919	#N/A
F17	k__Eukaryota_Fungi;p__Ascomycota;c__Dothideomycetes;o__Capnodiales;f__Mycosphaerellaceae;g__unclassified	0.45±0.1	0.62±0.1	0.201068	#N/A
F14	k__Eukaryota_Fungi;p__Basidiomycota;c__Tremellomycetes;o__Filobasidiales;f__Filobasidiaceae;g__Filobasidium	0.52±0.19	0.72±0.3	0.200869	#N/A
B20	k__Bacteria;p__Proteobacteria;c__Alphaproteobacteria;o__Rhizobiales;f__Rhizobiaceae;g__Allorhizobium	1.05±0.45	1.45±0.7	0.195939	#N/A
B18	k__Bacteria;p__Proteobacteria;c__Alphaproteobacteria;o__Rhodobacterales;f__Rhodobacteraceae;g__Paracoccus	0.41±0.62	0.59±0.76	0.0934042	#N/A
B26	k__Bacteria;p__Firmicutes;c__Bacilli;o__Bacillales;f__Bacillaceae;g__Bacillus	0.32±0.13	0.4±0.24	0.0809364	#N/A
F19	k__Eukaryota_Fungi;p__Basidiomycota;c__Microbotryomycetes;o__Sporidiobolales;f__Sporidiobolaceae;g__Rhodotorula	0.34±0.23	0.36±0.12	0.029585	#N/A
F6	k__Eukaryota_Fungi;p__Mucoromycota;c__Mucoromycetes;o__Mucorales;f__Rhizopodaceae;g__Rhizopus	3.35±1.15	3.13±0.45	0.0121106	#N/A
B11	k__Bacteria;p__Proteobacteria;c__Gammaproteobacteria;o__Betaproteobacteriales;f__Burkholderiaceae;g__Herbaspirillum	0.81±0.17	0.8±0.43	0.00141377	#N/A
Note:
	AFT represents the aged flue-cured tobacco.
	UAFT represents the unaged flue-cured tobacco.
	#N/A represents a p-value above 0.05.

## Sheet: Table A9
Table A9 Summary of differential compounds of bioaugmentation with F4 and control group
No.	Samples	Lib. RI	Retention Index	CAS	Formula	Similarity	Mean relative content of CN (μg/g)	Mean relative content of bioaugmentation with F4 (μg/g)	VIP	p value
1	Butanoic acid, 3-methyl-	863 ± 16(120)	844.6	503-74-2	C5H10O2	926	0.98±0.06	1.93±0.1	1.0437	1.3683e-09
2	Prenol	775 ± 4(45)	773.8	556-82-1	C5H10O	912	0.87±0.04	1.87±0.15	1.06906	2.6538e-08
3	2-Hepten-6-olide	1160 ± 0(1)	1163.3	19895-35-3	C7H10O2	853	0.47±0.06	1.5±0.13	1.086	6.6065e-09
4	Benzaldehyde, 3,4-dimethyl-	#N/A	1222.8	5973-71-7	C9H10O	834	2.8±0.4	1.54±0.76	1.09298	0.004928
5	o-Xylene	887 ± 8(178)	895	95-47-6	C8H10	965	1.48±0.19	0.38±0.08	1.11154	1.0149e-07
6	Toluene	763 ± 8(328)	766.1	108-88-3	C7H8	933	1.49±0.08	0.31±0.02	1.15826	1.3955e-11
7	1-Butanol, 3-methyl-	736 ± 5(154)	731.1	123-51-3	C5H12O	968	5.89±0.27	7.44±0.84	1.22508	0.0016103
8	Geranyl acetone	1456 ± 5(14)	1455.3	689-67-8	C13H22O	903	4.17±0.32	6.27±0.44	1.24143	0.0032206
9	Dodecane	1200	1199.3	112-40-3	C12H26	858	2.19±0.53	3.77±0.65	1.25397	0.00094004
10	Pentanal	699 ± 5(147)	698.7	110-62-3	C5H10O	911	2.5±0.1	3.89±0.22	1.26584	5.1243e-08
11	1-Hexanol	868 ± 4(223)	868.5	111-27-3	C6H14O	899	0.34±0.03	1.83±0.19	1.31061	3.1552e-09
12	Styrene	893 ± 5(91)	892.4	100-42-5	C8H8	943	2.07±0.14	0.34±0.03	1.40644	3.3557e-11
13	Oxoisophorone	1144 ± 4(25)	1146.6	1125-21-9	C9H12O2	987	3.95±0.23	5.82±0.2	1.42315	3.3668e-08
14	4H-Pyran-4-one, 2,3-dihydro-3,5-dihydroxy-6-methyl-	1151 ± 11(13)	1147.2	28564-83-2	C6H8O4	774	4.12±0.19	5.96±0.19	1.4521	1.2109e-08
15	Butanoic acid, 2-methyl-	861 ± 14(91)	860.3	116-53-0	C5H10O2	808	1.95±0.27	0±0	1.48472	6.1232e-09
16	Ammonium acetate	0	637.2	631-61-8	C2H7NO2	915	22.17±1.37	24.91±1.72	1.50809	0.012148
17	1-Hexanol, 4-methyl-	953 ± 3(2)	944.6	818-49-5	C7H16O	918	1.23±0.16	3.32±0.18	1.55165	8.9731e-10
18	3-Hexen-1-ol	856 ± 1(4)	855.3	544-12-7	C6H12O	873	7.41±0.34	9.96±0.64	1.68403	5.8233e-06
19	Linalool	1099 ± 2(976)	1099.8	78-70-6	C10H18O	889	3.46±0.17	0±0	1.9857	2.2068e-13
20	Decane	1000	999.5	124-18-5	C10H22	935	1.43±0.32	5.32±0.87	2.10031	1.2558e-06
21	1-Tetradecene	1392 ± 1(40)	1391.5	1120-36-1	C14H28	899	0±0	4.03±0.14	2.14993	1.1087e-14
22	(E)-Solanone	0	1369.1	54868-48-3	C13H22O	930	18.54±0.74	24.08±1.1	2.24919	1.2621e-06
23	Phenylethyl Alcohol	1116 ± 5(262)	1116.3	60-12-8	C8H10O	963	7.89±0.27	13.67±0.23	2.57919	2.5541e-12
24	Benzaldehyde	962 ± 3(416)	962.5	100-52-7	C7H6O	899	6.93±0.34	14.84±0.86	3.0131	1.4225e-09
25	Neophytadiene	1837 ± 5(19)	1841.9	504-96-1	C20H38	931	48.16±4.15	69.23±3.67	3.39335	3.0528e-06
26	Benzyl alcohol	1036 ± 4(174)	1035.7	100-51-6	C7H8O	924	19.35±0.66	35.14±0.73	4.26321	2.8264e-12
27	Pyridine, 3-(1-methyl-2-pyrrolidinyl)-, (S)-	1361 ± 0(1)	1356.6	54-11-5	C10H14N2	912	63.46±2.64	81.28±12.07	4.30864	0.0054106
28	Undecane	1100	1099.5	1120-21-4	C11H24	859	1.41±1.23	17.83±1.53	4.33855	1.7306e-09
29	Safranal	1201 ± 4(41)	1203.1	116-26-7	C10H14O	811	1.74±0.17	3.43±0.18	1.70288	0.00180354
30	1,1'-Biphenyl, 2,2',5,5'-tetramethyl-	1663 ± 3(4)	1674.3	3075-84-1	C16H18	850	0.16±0.01	0.15±0.01	0.0658763	#N/A
31	1,4-Naphthalenedione, 2,3,6-trimethyl-	1783 ± 0(1)	1783.9	20490-42-0	C13H12O2	855	0.05±0	0.05±0	0.0395619	#N/A
32	1-Dodecanol, 3,7,11-trimethyl-	1571 ± 5(3)	1730.5	6750-34-1	C15H32O	868	0.64±0.03	0.71±0.06	0.277957	#N/A
33	1-Hexanol, 2-ethyl-	1030 ± 3(86)	1028.6	104-76-7	C8H18O	955	3.45±0.13	3.4±0.23	0.0501848	#N/A
34	1H-Indene, 2,3-dihydro-4,7-dimethyl-	1282 ± 0(1)	1285	6682-71-9	C11H14	883	0.38±0.15	0.25±0.26	0.231449	#N/A
35	1H-Indene, 2,3-dihydro-5-methyl-	1136 ± 4(16)	1145.4	874-35-1	C10H12	868	0.54±0.02	0.62±0.04	0.288599	#N/A
36	1H-Pyrrole-2,5-dione, 3-ethyl-4-methyl-	1239 ± 4(7)	1235.1	20189-42-8	C7H9NO2	824	0.48±0.02	0.49±0.02	0.0994112	#N/A
37	1-Octen-3-ol	980 ± 2(355)	979.1	3391-86-4	C8H16O	867	0.26±0.01	0.48±0.03	0.50612	#N/A
38	1-Pentanol	765 ± 4(146)	764.3	71-41-0	C5H12O	898	1.71±0.32	1.68±0.16	0.128099	#N/A
39	1-Pentanol, 4-methyl-	846 ± 8(12)	836	626-89-1	C6H14O	836	1.26±0.06	1.65±0.09	0.661646	#N/A
40	2-Buten-1-one, 1-(2,6,6-trimethyl-1-cyclohexen-1-yl)-	1417 ± 7(14)	1423.4	35044-68-9	C13H20O	828	1.73±0.1	2.32±0.14	0.659551	#N/A
41	3-(4,8,12-Trimethyltridecyl) furan	0	1972.1	0	C20H36O	852	0.11±0.01	0.13±0.01	0.119379	#N/A
42	4,7-Methano-1H-indene, octahydro-2-(1-methylethylidene)-	0	1908.8	74793-54-7	C13H20	752	0.14±0.01	0.16±0.01	0.13404	#N/A
43	5-Hepten-2-one, 6-methyl-	986 ± 2(222)	986.4	110-93-0	C8H14O	936	8.23±0.33	8.26±0.53	0.0923192	#N/A
44	Acetic acid, 2-phenylethyl ester	1258 ± 3(76)	1260.1	103-45-7	C10H12O2	931	1.38±0.09	1.28±0.06	0.278474	#N/A
45	Acetic acid, phenylmethyl ester	1164 ± 2(64)	1166.4	140-11-4	C9H10O2	919	2.29±0.09	3.06±0.14	0.934961	#N/A
46	Acetophenone	1065 ± 4(134)	1069.8	98-86-2	C8H8O	887	0.84±0.04	0.96±0.05	0.360063	#N/A
47	Benzene, 1,2,3,5-tetramethyl-	1117 ± 9(24)	1120.5	527-53-7	C10H14	911	2.15±0.14	2.17±0.32	0.278007	#N/A
48	Benzene, 1,2,4,5-tetramethyl-	1116 ± 9(32)	1120.5	95-93-2	C10H14	909	3.47±0.63	3.5±0.55	0.327965	#N/A
49	Benzene, 1-ethyl-2,4,5-trimethyl-	0	1202.5	17851-27-3	C11H16	891	1.32±0.77	0.78±0.04	0.596497	#N/A
50	Benzene, pentamethyl-	1260 ± 6(11)	1288.7	700-12-9	C11H16	895	0.73±0.08	0.8±0.05	0.235128	#N/A
51	Benzeneacetic acid, methyl ester	1178 ± 2(20)	1180.2	101-41-7	C9H10O2	871	3.16±0.12	2.8±0.16	0.613874	#N/A
52	Benzoic acid, methyl ester	1094 ± 3(86)	1097.9	93-58-3	C8H8O2	933	0.54±0.06	0.53±0.06	0.0732878	#N/A
53	Butanal, 3-methyl-	652 ± 5(213)	669.3	590-86-3	C5H10O	748	0.45±0.02	1.03±0.1	0.813641	#N/A
54	Ethanone, 1-(1H-pyrrol-2-yl)-	1064 ± 5(36)	1061.5	1072-83-9	C6H7NO	908	4.04±0.26	3.88±0.57	0.618556	#N/A
55	Heptane, 2,4-dimethyl-	821 ± 1(41)	821.7	2213-23-2	C9H20	948	0.42±0.03	0.89±0.52	0.573077	#N/A
56	Hexadecane	1600	1455.9	544-76-3	C16H34	905	0.39±0.02	0.5±0.04	0.358228	#N/A
57	Hexanal	800 ± 2(453)	800.2	66-25-1	C6H12O	926	1.09±0.08	1.49±0.13	0.658275	#N/A
58	MegastigmatrienoneA	1473 ± 1(2)	1574.2	38818-55-2	C13H18O	870	0.64±0.03	0.69±0.04	0.236171	#N/A
59	MegastigmatrienoneB	1473 ± 1(2)	1591.1	38818-55-2	C13H18O	877	2.75±0.11	2.94±0.16	0.441875	#N/A
60	MegastigmatrienoneC	1473 ± 1(2)	1628.2	38818-55-2	C13H18O	869	0.4±0.04	0.37±0.02	0.15598	#N/A
61	MegastigmatrienoneD	1473 ± 1(2)	1640.1	38818-55-2	C13H18O	879	1.71±0.06	1.87±0.1	0.414041	#N/A
62	Methyl tetradecanoate	1725 ± 2(48)	1724.2	124-10-7	C15H30O2	838	0.52±0.03	0.57±0.04	0.223734	#N/A
63	Naphthalene, 1-methyl-	1307 ± 10(53)	1305	90-12-0	C11H10	909	4.89±0.3	5.57±0.33	0.839943	#N/A
64	Naphthalene, 2,6-dimethyl-	1401 ± 8(24)	1417.7	581-42-0	C12H12	898	0.3±0.07	0.38±0.07	0.240472	#N/A
65	Pentadecane	1500	1498.8	629-62-9	C15H32	906	1.03±0.05	1.57±0.11	0.782151	#N/A
66	Pentadecane, 2,6,10-trimethyl-	1633 ± 1(18)	1648.2	3892-00-0	C18H38	909	0.11±0.01	0.13±0.01	0.143962	#N/A
67	Propanoic acid, 2-methyl-	777 ± 0(1)	754.7	156564-41-9	C4H8O2	887	0.49±0.03	0.77±0.04	0.5742	#N/A
68	Solavetivone	1838 ± 0(1)	1725.4	54878-25-0	C15H22O	765	0.53±0.03	0.58±0.04	0.220123	#N/A
69	Tetradecane	1400	1399	629-59-4	C14H30	951	1.22±0.18	2.01±0.15	0.92863	#N/A
70	Tetradecanoic acid, 12-methyl-, methyl ester	1788 ± 0(1)	1787.5	5129-66-8	C16H32O2	787	0.05±0	0.05±0	0.0374484	#N/A
71	Thunbergol	2073 ± 21(3)	2079.5	25269-17-4	C20H34O	869	0.07±0.01	0.08±0.01	0.127853	#N/A
72	Tridecane	1300	1299.1	629-50-5	C13H28	784	0.4±0.03	0.78±0.05	0.65716	#N/A
73	Propanoic acid, 2-methyl-, 3-hydroxy-2,2,4-trimethylpentyl ester	1380 ± 0(3)	1379.9	77-68-9	C12H24O3	823	0.09±0	0.06±0	0.198822	#N/A
74	Phenol, 2-methoxy-	1090 ± 3(130)	1092.4	90-05-1	C7H8O2	803	0.79±0.03	0.94±0.05	0.409735	#N/A
75	Nonanal	1104 ± 2(556)	1103.9	124-19-6	C9H18O	909	3.19±0.27	3.35±0.46	0.39578	#N/A
76	Naphthalene, 1,6,7-trimethyl-	1568 ± 5(6)	1518.2	2245-38-7	C13H14	797	0.13±0.13	0.11±0.21	0.0699217	#N/A
77	Naphthalene	1182 ± 8(183)	1192.5	91-20-3	C10H8	966	6.47±0.88	7.07±0.38	0.563029	#N/A
78	1-Pentanol, 3,4-dimethyl-	0	932.9	6570-87-2	C7H16O	900	0.4±0.05	0.86±0.04	0.720149	#N/A
79	1H-Pyrrole-2-carboxaldehyde, 1-methyl-	1016 ± 6(8)	1006.9	1192-58-1	C6H7NO	791	0.63±0.03	0.51±0.05	0.336636	#N/A
80	1,6-Octadiene, 5,7-dimethyl-, (R)-	922 ± 5(2)	903	85006-04-8	C10H18	797	0.23±0.01	1.6±2.34	0.682334	#N/A
81	(4R,4aS,6S)-4,4a-Dimethyl-6-(prop-1-en-2-yl)-1,2,3,4,4a,5,6,7-octahydronaphthalene	1476 ± 0(1)	1500.6	823810-22-6	C15H24	796	0.41±0.01	0.5±0.04	0.313645	#N/A
82	Undecane, 2-methyl-	1164 ± 1(18)	1163.9	7045-71-8	C12H26	874	0.5±0.08	0.85±0.14	0.590593	#N/A
83	Pentadecane, 2,6,10,14-tetramethyl-	1687 ± 5(31)	1704.8	1921-70-6	#N/A	930	0.07±0	0.08±0.01	0.126793	#N/A
84	Octanal	1003 ± 2(364)	1002.5	124-13-0	C8H16O	745	0.89±0.04	0.97±0.06	0.251808	#N/A
85	Benzene, 1-ethyl-4-methyl-	954 ± 5(52)	970.8	622-96-8	C9H12	895	0.21±0.1	0.39±0.15	0.407855	#N/A
86	9H-Fluorene, 9-methylene-	1711 ± 13(2)	1807.3	4425-82-5	C14H10	949	0.12±0.01	0.13±0.01	0.0978424	#N/A
87	5-Isopropenyl-2-methylcyclopent-1-enecarboxaldehyde	1271 ± 0(1)	1331.1	0	C10H14O	808	0.11±0	0.12±0.01	0.0868899	#N/A
88	3,5-Heptadien-2-one, 6-methyl-, (E)-	1103 ± 5(4)	1105.6	16647-04-4	C8H12O	870	0.52±0.02	0.59±0.05	0.288209	#N/A
89	2-Penten-1-ol, (Z)-	767 ± 2(22)	768.8	1576-95-0	C5H10O	883	0.67±0.03	0.55±0.04	0.350151	#N/A
90	1H-Pyrrole, 1-(2-furanylmethyl)-	1187 ± 7(12)	1185.8	1438-94-4	#N/A	813	0.14±0.04	0.2±0.02	0.255269	#N/A
91	1H-3a,7-Methanoazulene, octahydro-3,8,8-trimethyl-6-methylene-, [3R-(3α,3aβ,7β,8aα)]-	1421 ± 3(63)	1440.3	546-28-1	C15H24	881	0.23±0.01	0.31±0.02	0.389107	#N/A
92	1H-3a,7-Methanoazulene, 2,3,4,7,8,8a-hexahydro-3,6,8,8-tetramethyl-, [3R-(3α,3aβ,7β,8aα)]-	1411 ± 3(93)	1431.1	469-61-4	C15H24	928	0.89±0.1	1.09±0.07	0.446918	#N/A
93	1-Cyclohexene-1-carboxaldehyde, 2,6,6-trimethyl-	1220 ± 3(75)	1227.8	432-25-7	C10H16O	798	2.86±0.35	4.27±0.15	0.880702	#N/A
94	1,1'-Biphenyl, 3,4-diethyl-	1692 ± 0(1)	1699.6	61141-66-0	C16H18	803	0.17±0.01	0.19±0.01	0.165292	#N/A
95	Undecane, 3-methylene-	#N/A	1185.5	71138-64-2	C12H24	868	0.18±0.02	0.21±0.02	0.120196	#N/A
96	Oxepine, 2,7-dimethyl-	944 ± 10(2)	936.1	1487-99-6	C8H10O	780	0.34±0.04	0.42±0.03	0.281476	#N/A
97	Nonane, 2-methyl-	964 ± 1(27)	964.5	871-83-0	C10H22	924	1.56±0.06	2.37±0.12	0.96427	#N/A
98	Nonane, 2,6-dimethyl-	1018 ± 2(11)	1009.5	17302-28-2	C11H24	833	0.57±0.33	1.25±0.69	0.699905	#N/A
99	Furfural	833 ± 4(184)	834.6	98-01-1	C5H4O2	935	0.91±0.38	0.84±0.04	0.119305	#N/A
100	Ethylbenzene	855 ± 10(202)	862.5	100-41-4	C8H10	949	0.21±0.02	0.16±0.08	0.151251	#N/A
101	7,10,13-Hexadecatrienoic acid, methyl ester	0	1901.4	56554-30-4	C17H28O2	885	0.05±0	0.07±0.01	0.118452	#N/A
102	3-Cyclohexene-1-acetic acid, α-oxo-, methyl ester	0	1227.4	77846-83-4	#N/A	784	3.58±0.17	4.28±0.15	0.085653	#N/A
103	2-Hexenal	851 ± 5(53)	853	505-57-7	C6H10O	936	0.68±0.06	1.53±0.09	0.987729	#N/A
104	2,6-Lutidine	878 ± 6(12)	884	108-48-5	C7H9N	886	0±0	0.03±0	0.198301	#N/A
105	2,3-Butanediol, [R-(R*,R*)]-	0	778.2	24347-58-8	C4H10O2	939	0.53±0.08	0.67±0.12	0.336566	#N/A
106	Pyridine	746 ± 7(102)	743.5	110-86-1	C5H5N	920	0.4±0.07	0.41±0.24	0.129037	#N/A
107	Octanoic acid, methyl ester	1126 ± 2(51)	1123.7	111-11-5	C9H18O2	868	0.76±0.05	0.56±0.13	0.429651	#N/A
108	Nicotyrine	1488 ± 0(1)	1492.7	487-19-4	C10H10N2	837	1.48±0.06	1.68±0.09	0.469205	#N/A
109	Heptadecanoic acid, methyl ester	2028 ± 2(13)	2025.7	1731-92-6	C17H34O2	827	0.01±0	0.01±0	0.056304	#N/A
110	Benzene, 1-methyl-4-(1-methylpropyl)-	1090 ± 1(4)	1140.8	1595-16-0	C11H16	871	0.45±0.08	0.46±0.05	0.0615454	#N/A
111	9-(3,3-Dimethyloxiran-2-yl)-2,7-dimethylnona-2,6-dien-1-ol	0	2089.1	#N/A	C15H26O2	743	0.05±0.01	0.05±0.01	0.042724	#N/A
112	3(2H)-Furanone, dihydro-2-methyl-	809 ± 3(22)	806.6	3188-00-9	C5H8O2	887	0.61±0.04	0.27±0.03	0.616933	#N/A
113	2(3H)-Furanone, 3-(2-bromoethyl)dihydro-	0	1111.9	54815-24-6	C6H9BrO2	812	0.99±0.04	0.87±0.04	0.350243	#N/A
114	Furan, 2-ethyl-	703 ± 2(57)	702.8	3208-16-0	C6H8O	875	0.16±0.02	0.28±0.02	0.355206	#N/A
115	1-Butanol, 3-methyl-, acetate	876 ± 2(100)	876.1	123-92-2	C7H14O2	924	0.6±0.04	0.22±0.03	0.656809	#N/A
116	Pyridine, 3-(3,4-dihydro-2H-pyrrol-5-yl)-	1427 ± 0(1)	1435.5	532-12-7	C9H10N2	788	0.42±0.05	0.54±0.08	0.33333	#N/A
117	Naphthalene, 1,2,3,4-tetrahydro-1,6-dimethyl-4-(1-methylethyl)-, (1S-cis)-	1523 ± 5(145)	1537.6	483-77-2	C15H22	899	0.09±0	0.1±0.01	0.107775	#N/A
118	Fluorene	1583 ± 10(44)	1602.1	86-73-7	C13H10	881	0.21±0.01	0.24±0.01	0.167188	#N/A
119	9,12,15-Octadecatrienoic acid, methyl ester, (Z,Z,Z)-	2098 ± 2(18)	#N/A	301-00-8	C19H32O2	914	0.16±0.02	0.23±0.02	0.25348	#N/A
120	3-Pentenal, 4-methyl-	0	815.1	5362-50-5	#N/A	784	0.36±0.02	0.41±0.01	0.212636	#N/A
121	3-Hexen-1-ol, acetate, (E)-	1005 ± 1(19)	1006	3681-82-1	C8H14O2	898	0.63±0.03	0.52±0.05	0.327052	#N/A
122	3,7,11,15-Tetramethyl-2-hexadecen-1-ol	2116 ± 2(3)	1864.7	102608-53-7	C20H40O	899	0.12±0.01	0.14±0.02	0.110138	#N/A
123	2-Nonen-4-one, 2-methyl-	1215 ± 0(1)	1216.3	2903-23-3	C10H18O	778	0.27±0.03	0.32±0.02	0.195028	#N/A
124	2,2-Dimethylindene, 2,3-dihydro-	#N/A	1291.4	20836-11-7	C11H14	835	0.4±0.03	0.66±0.07	0.538149	#N/A
125	Pyrazine, trimethyl-	1004 ± 4(86)	1002	14667-55-1	C7H10N2	765	0.89±0.04	0.97±0.06	0.251808	#N/A
126	Naphthalene, 2-ethyl-	1391 ± 6(15)	1406.1	939-27-5	C12H12	801	0.7±0.03	0.9±0.08	0.445522	#N/A
127	Ethanone, 1-(2-furanyl)-	911 ± 4(63)	912	1192-62-7	C6H6O2	863	2.89±0.23	2.55±0.14	0.532591	#N/A
128	Benzene, 1,3-dichloro-	1018 ± 7(33)	1015.4	541-73-1	C6H4Cl2	891	0.03±0	0.02±0.01	0.0962824	#N/A
129	1H-Pyrazole, 4,5-dihydro-5,5-dimethyl-4-isopropylidene-	0	1063	106251-09-6	C8H14N2	775	1.3±0.19	1.05±1.38	0.648708	#N/A
130	Naphthalene, 2-ethenyl-	1382 ± 0(1)	1390.4	827-54-3	C12H10	874	0.39±0.03	0.43±0.04	0.158686	#N/A
131	Furan, 2-pentyl-	993 ± 2(179)	992.2	3777-69-3	C9H14O	796	2.36±0.11	2.16±0.14	0.378367	#N/A
132	Benzaldehyde, 3-methyl-	1070 ± 14(4)	1072.2	620-23-5	C8H8O	885	3.25±0.13	3.56±0.15	0.558753	#N/A
133	trans-Geranylgeraniol	2201 ± 0(1)	2125.7	24034-73-9	C20H34O	759	0.08±0.01	0.05±0.01	0.0413856	#N/A
134	2(3H)-Furanone, 5-ethyldihydro-	1057 ± 8(24)	1055.6	695-06-7	C6H10O2	906	0.29±0.05	0.25±0.02	0.166096	#N/A
135	Undecane, 4,7-dimethyl-	0	1250	17301-32-5	C13H28	898	0.94±0.19	0.55±0.45	0.51627	#N/A
136	Pentadecane, 3-methyl-	1570 ± 1(10)	1570.4	2882-96-4	C16H34	854	0.05±0.01	0.06±0.01	0.082884	#N/A
137	Octane, 4-methyl-	863 ± 1(36)	863.4	2216-34-4	C9H20	917	0.21±0.02	0.33±0.21	0.255866	#N/A
138	Cyclohexane, 1-ethenyl-1-methyl-2,4-bis(1-methylethenyl)-	0	1402.1	110823-68-2	C15H24	761	0.09±0.01	0.14±0.04	0.199208	#N/A
139	8-Methyl-5H-pyrido[4,3-b]indole	0	1654.9	88894-13-7	C12H10N2	732	0.01±0	0.01±0	0.0765497	#N/A
140	Undecane, 2,5-dimethyl-	1210 ± 0(3)	1175.9	17301-22-3	C13H28	904	0.02±0.01	0.22±0.45	0.315733	#N/A
141	Naphthalene, 1,2,3,5,6,7,8,8a-octahydro-1,8a-dimethyl-7-(1-methylethenyl)-, [1R-(1α,7β,8aα)]-	1492 ± 3(152)	1509.4	4630-7-3	C15H24	887	0.1±0.08	0.21±0.1	0.199208	#N/A
142	Decane, 4-methyl-	1060 ± 1(17)	1060.9	2847-72-5	C11H24	933	2.98±1.36	3.68±0.5	0.74741	#N/A
143	Furan-2-carboxaldehyde, 5-(1-piperidyl)-	0	1664.3	22868-60-6	C10H13NO2	704	0.41±0.06	0.43±0.03	0.0818261	#N/A
144	3-Penten-1-ol, 4-methyl-	868 ± 0(2)	859.1	763-89-3	C6H12O	782	0.69±0.16	1.51±0.1	0.956693	#N/A
145	n-Hexadecanoic acid	1968 ± 7(232)	1959.6	57-10-3	C16H32O2	851	0.08±0.01	0.16±0.03	0.293361	#N/A
146	Heptadecanoic acid, 16-methyl-, methyl ester	0	2126.2	5129-61-3	C19H38O2	780	0.04±0.01	0.05±0.01	0.108991	#N/A
147	Acenaphthene	1486 ± 12(51)	1501.4	83-32-9	C12H10	773	0.24±0.03	0.31±0.01	0.269711	#N/A
148	3-Hydroxy-β-damascone	1618 ± 7(4)	1624.3	102488-09-5	C13H20O2	756	0±0	0.1±0.01	0.331413	#N/A
149	2,3'-Dipyridyl	1556 ± 20(2)	1549.7	581-50-0	C10H8N2	755	1.21±0.15	1.58±0.14	0.603533	#N/A
150	Hexanoic acid, methyl ester	925 ± 3(69)	924.5	106-70-7	C7H14O2	934	0.93±0.09	0.41±0.11	0.758484	#N/A
151	2-Buten-1-one, 1-(2,6,6-trimethyl-1,3-cyclohexadien-1-yl)-, (E)-	1386 ± 5(187)	1392.5	23726-93-4	C13H18O	896	3.33±0.55	3.84±0.12	0.601508	#N/A
152	Dihydroactinidiolide	1532 ± 10(26)	1548.9	17092-92-1	C11H16O2	928	1.2±0.14	1.53±0.08	0.382172	#N/A
153	1-Hexanol, 4-methyl-, acetate	0	1082.8	91367-59-8	C9H18O2	759	0.62±0.09	0.73±0.02	0.289704	#N/A
CN represents the control group.
AFT represents the aged flue-cured tobacco.
UAFT represents the unaged flue-cured tobacco.
	#N/A represents a p-value above 0.05.
